# Supplementary material for: An integrative characterization of recurrent molecular aberrations in glioblastoma genomes
Source: Nucleic Acids Res. 2013 Jul 31;41(19):8803–21. doi: 10.1093/nar/gkt656 (PMC3799430; doi:10.1093/nar/gkt656)
Supplement: Supplementary Data [file supp_gkt656_nar-00272-n-2013-File002.zip]

Archive with 19 entries (19 files):
- Yeang_GBM_NAR_suppl2_rerevision.txt
- Yeang_GBM_NAR_suppl3_rerevision.zip
- Yeang_GBM_NAR_suppl_rerevision_Tab10.csv
- Yeang_GBM_NAR_suppl_rerevision_Tab11.csv
- Yeang_GBM_NAR_suppl_rerevision_Tab12.csv
- Yeang_GBM_NAR_suppl_rerevision_Tab13.csv
- Yeang_GBM_NAR_suppl_rerevision_Tab14.csv
- Yeang_GBM_NAR_suppl_rerevision_Tab15.csv
- Yeang_GBM_NAR_suppl_rerevision_Tab16.csv
- Yeang_GBM_NAR_suppl_rerevision_Tab1.csv
- Yeang_GBM_NAR_suppl_rerevision_Tab2.csv
- Yeang_GBM_NAR_suppl_rerevision_Tab3.csv
- Yeang_GBM_NAR_suppl_rerevision_Tab4.csv
- Yeang_GBM_NAR_suppl_rerevision_Tab5.csv
- Yeang_GBM_NAR_suppl_rerevision_Tab6.csv
- Yeang_GBM_NAR_suppl_rerevision_Tab7.csv
- Yeang_GBM_NAR_suppl_rerevision_Tab8.csv
- Yeang_GBM_NAR_suppl_rerevision_Tab9.csv
- Yeang_GBM_NAR_suppl_rerevision.pdf
