# Supplementary material for: An integrative characterization of recurrent molecular aberrations in glioblastoma genomes
Source: Nucleic Acids Res. 2013 Jul 31;41(19):8803–21. doi: 10.1093/nar/gkt656 (PMC3799430; doi:10.1093/nar/gkt656)
Supplement: Supplementary Data [file supp_gkt656_nar-00272-n-2013-File002.zip › Yeang_GBM_NAR_suppl2_rerevision.txt]

module 1
effector 1, inter segment CNV, chromosome 10, positive, 17 regulators: MAP3K8 HHEX ANXA7 BLNK WAPAL FRAT1 TFAM CXCL12 PLXDC2 CCDC6 NCOA4 BMI1 CUL2 TNKS2 MGMT CHUK BCCIP 
effector 2, methylation TWIST1 CXCL12 , negative, 
effector 3, mir hsa-miR-19a hsa-miR-19b hsa-miR-19b , negative, 
767 targets: SLC2A5 PIK3CD RBP7 TNFRSF1B EFHD2 IGSF21 NBL1 PLA2G5 WNT4 C1QA C1QC C1QB FUCA1 LDLRAP1 SH3BGRL3 RPS6KA1 C1ORF38 PTAFR LAPTM5 MAP7D1 CSF3R CAP1 SMAP2 DEM1 ERMAP TMEM125 MKNK1 PDZK1IP1 ST6GALNAC3 CTBS GCLM FAM102B C1ORF59 CD53 DENND2D C1ORF162 ADORA3 OLFML3 CD2 FCGR1B FCGR1A HIST2H3A HIST2H2AA3 CTSS TNFAIP8L2 RFX5 SELENBP1 TCHH RAG1AP1 GBAP GBA FAM189B SEMA4A MNDA PYHIN1 AIM2 CADM3 DARC SLAMF8 CD84 ARHGAP30 ADAMTS4 FCER1G FCGR2A FCGR3A FCGR3B OLFML2B RGS4 CD247 CREG1 RCSD1 DCAF6 F5 SELL DNM3 RABGAP1L RASAL2 NPL NCF2 C1ORF25 RGS18 NEK7 PTPRC SLC26A9 IL10 HSD11B1 TRAF3IP3 SLC30A1 TLR5 EPHX1 CABC1 HIST3H2A PGBD5 NLRP3 HPCAL1 KCNS3 OSR1 POMC PLB1 CLIP4 NLRC4 KCNK12 MDH1 PELI1 PLEK DYSF CYP26B1 C2ORF65 POLE4 FAM176A TGOLN2 VAMP8 MAL MGAT4A TBC1D8 IL1R1 MERTK MARCO GYPC BIN1 PLEKHB2 C2ORF27A ARHGAP15 GALNT13 CYTIP CD302 WIPF1 HOXD1 ZNF804A STAT4 OBFC2A TMEFF2 PLCL1 TRAK2 TMBIM1 SLC11A1 WDR69 CCR2 CCR5 ITPR1 GHRL ATG7 PPARG SH3BP5 UBE2E2 CMTM7 SUSD5 FBXL2 MOBP SS18L2 CCR1 GPX1 UBA7 STAB1 PRKCD CACNA2D3 ERC2 FLNB ABHD6 FHIT THOC7 FAM19A4 MITF FOXP1 ABI3BP FAM55C ALCAM PVRL3 PHLDB2 HCLS1 EAF2 CD86 CSTA GP9 ACPP TF PPP2R3A ESYT3 SLC9A9 PLSCR1 GPR171 P2RY13 MFSD1 TRIM59 CLDN11 SLC7A14 PLD1 TNFSF10 KLHL6 ST6GAL1 FGF12 APOD SH3TC1 TLR1 TLR6 RHOH BTC PARM1 CXCL13 ANXA3 BMP2K HPSE ARHGAP24 HSD17B11 SNCA SGMS2 RPL34 UGT8 TRAM1L1 NDST3 MGST2 TBC1D9 RNF150 IL15 ARHGAP10 TLR2 SFRP2 ETFDH MARCH1 KLHL2 ACSL1 FAM105A ANKH BASP1 FYB DAB2 PLCXD3 GHR EMB GZMK GZMA CD180 S100Z LHFPL2 EDIL3 MAN2A1 AP3S1 TNFAIP8 SPOCK1 MYOT CD14 ADRB2 ABLIM3 CSF1R CD74 ATOX1 SGCD TIMD4 HAVCR2 ATP10B DOCK2 LCP2 KCNMB1 RANBP17 DOK3 LTC4S RNF130 MAPK9 GFPT2 AIF1 SERPINB9 LTB C2 HLA-DRB3 HLA-DPB1 LY86 C6ORF105 PHACTR1 MYLIP HIST1H2BC HIST1H2BG HIST1H2BK MOG IER3 TNF LST1 GPSM3 HLA-DRA HLA-DRB1 HLA-DMB HLA-DMA HLA-DPA1 HLA-DPB2 IP6K3 DEF6 FGD2 TREM2 CCND3 ENPP4 ENPP5 RCAN2 CD2AP GCLC HMGCLL1 LMBRD1 OGFRL1 POPDC3 NT5DC1 COL10A1 DSE FAM26F MAN1A1 NKAIN2 RNF217 TPD52L1 TMEM200A VNN1 VNN2 SGK1 SYTL3 RNASET2 ADAP1 SCIN TWIST1 GPNMB SNX10 ANLN AOAH ELMO1 TARP INHBA TNS3 VWC2 IKZF1 LAT2 NCF1 NCF1C SRRM3 FGL2 GNAI1 SEMA3C PCLO PDK4 DYNC1I1 MGC72080 STAG3 PIK3CG FOXP2 TFEC WNT2 AKR1B10 TBXAS1 TPK1 GIMAP4 GIMAP6 GIMAP5 TMEM176B TMEM176A CTSB TUSC3 ATP6V1B2 NUDT18 LGI3 ADAM28 DOCK5 RAB11FIP1 STAR CYP7B1 SGK3 SULF1 LOC100132891 LY96 C8ORF83 PDP1 UQCRB PGCP TSPYL5 RIMS2 LRP12 ENPP2 DEPDC6 FAM49B EFR3A SLA DENND3 PTPLAD2 ANKRD18B ALDH1A1 C9ORF95 GCNT1 AGTPBP1 SEMA4D SYK OMD ECM2 FGD3 SUSD3 NINJ1 CORO2A C9ORF30 C9ORF125 SLC44A1 EPB41L4B GNG10 SLC31A2 C9ORF91 TLR4 STOM PTGDS CXCL12 SRGN FAS RHOG TRIM34 TRIM22 GVIN1 AMPD3 LYVE1 MICALCL PDE3B HPS5 SVIP CHST1 SPI1 SERPING1 LPXN GLYATL2 MS4A6A MS4A4A MS4A7 SLC15A3 C11ORF9 RAB3IL1 BEST1 RARRES3 FERMT3 RPS6KA4 ARL2 SIPA1 POLD4 TBC1D10C ALDH3B1 FOLR2 P2RY6 UCP2 SLCO2B1 ARRB1 DGAT2 UVRAG MYO7A PAK1 C11ORF75 ANGPTL5 BIRC3 CASP1 POU2AF1 DIXDC1 IL18 IL10RA AMICA1 CD3D CD3G FLI1 NINJ2 LPAR5 CD4 PTPN6 C1S CD163 C3AR1 CLEC4A LOC389634 M6PR A2M PZP KLRB1 CD69 KLRF1 CLEC12B CLEC7A KLRC2 CREBL2 ARHGDIB MGST1 LRMP PRICKLE1 FAM113B FAIM2 BIN2 GALNT6 OR7E47P IGFBP6 PRR13 NCKAP1L PDE1B ERBB3 BG547443 IL23A STAT6 ARHGAP9 SLC16A7 TBC1D30 IRAK3 CPM LYZ TSPAN8 NAV3 PPFIA2 TSPAN19 MGAT4C ANKS1B ANO4 SLC5A8 CCDC53 IGF1 NUAK1 CMKLR1 ISCU SELPLG ARPC3 SH2B3 SDS P2RX7 PABPC3 TMEM46 RASL11A FLT3 SLC46A3 ALOX5AP CCNA1 OR7E37P LCP1 LPAR6 ARL11 FAM124A OR7E156P RNASE6 RNASE1 RNASE3 RNASE2 RPGRIP1 SLC7A7 SLC7A8 RIPK3 STXBP6 ABHD12B NPC2 BATF GPR65 ASB2 DKFZP547L112 NDN FAM7A1 GREM1 FMN1 BMF GCHFR SQRDL ATP8B4 CYP19A1 MYO5A AQP9 PLEKHO2 CALML4 LARP6 CSK PSTPIP1 CTSH BCL2A1 IL16 TM6SF1 SH3GL3 MEF2A ALDH1A3 LRRK1 PCSK6 ATP6V0C LITAF MKL2 TMC7 ACSM5 IGSF6 PRKCB SLC5A11 IL21R MVP CORO1A PYCARD PYDC1 ITGAM ITGAX ADCY7 NOD2 FLJ37464 PSMB10 DPEP2 MLKL FA2H CNTNAP4 VAT1L PLCG2 KIAA0513 IRF8 ZNF469 SNAI3 ASPA ARRB2 XAF1 GABARAP TNFSF12 TNFSF12-TNFSF13 TNFSF13 CD68 ALOX15B LGALS9C LGALS9 SSH2 ADAP2 EVI2B EVI2A MYO1D TMEM98 CCL2 CCL8 CCL4 C17ORF98 CCR7 TMEM106A FMNL1 COPZ2 GNGT2 ABI3 MMD PCTP SCPEP1 SEPT4 YPEL2 MAP3K3 C17ORF60 SSTR2 CD300LF SLC16A5 GRB2 RHBDF2 SYNGR2 CYTH1 GAA AATK RAB40B EPB41L3 ARHGAP28 PTPRM FAM38B ANKRD30B C18ORF45 ANKRD29 DSC2 SMAD7 RAB27B GRP PMAIP1 CNDP1 MBP CFD HMHA1 GNA15 EBI3 DENND1C TUBB4 VAV1 EMR1 STXBP2 MYO1F ACP5 LYL1 CACNA1A RASAL3 FCHO1 ARRDC2 IFI30 LRRC25 FXYD5 HAMP MAG CD22 HCST TYROBP SPINT2 GMFG APOC1 APOC4 C5AR1 CD37 KLK6 SIGLEC7 CD33 SIGLEC8 FPR1 FPR3 LILRB3 LILRA6 LAIR1 LILRB1 LILRB4 TNNT1 ANKRD5 RIN2 HCK C20ORF118 SAMHD1 PPP1R16B MAFB BCAS1 PHACTR3 RBM11 SAMSN1 NRIP1 USP25 C21ORF131 C21ORF94 TIAM1 C21ORF96 PIGP ETS2 C21ORF130 C2CD2 ABCG1 TRPM2 IL17RA IGLV3-25 IGL@ GAL3ST1 PIK3IP1 RFPL3 APOL3 NCF4 RAC2 CYTH4 SOX10 APOBEC3H PARVG C22ORF9 TYMP KLHDC7B TLR7 TLR8 REPS2 NHS IL1RAPL1 NR0B1 CXORF21 CYBB WAS WDR45 USP51 VSIG4 CXORF65 FAM133A BTK TCEAL2 PLP1 TBC1D8B ATG4A ACSL4 ANKRD58 SASH3 MST4 HPRT1 FGF13 CDR1 ZNF185 ARHGAP4 DNASE1L1 MPP1 CLIC2 CSF2RA VAMP7 

module 2
effector 1, inter segment CNV, chromosome 11, positive, 12 regulators: IRF7 HRAS C11ORF17 ARNTL DDB2 NUP98 PAX6 TEAD1 SMPD1 ST5 YAP1 LMO2 
effector 2, methylation ZMYND10 RBP1 FES , negative, 
effector 3, mir hsa-miR-181a , negative, 
528 targets: SDF4 MXRA8 VWA1 KIAA0495 PDPN TMEM51 TMCO4 PLA2G2A PLA2G5 HMGCL FUCA1 MAN1C1 FGR XKR8 FAM176B MYCBP ZMYND12 PPCS ERMAP PLK3 MMACHC ECHDC2 YIPF1 FGGY ROR1 TCTEX1D1 WDR78 SLC35D1 GNG12 DIRAS3 CTBS CYR61 SH3GLB1 BCAR3 ARHGAP29 F3 DPYD LPPR4 VAV3 SLC25A24 DENND2D ATP1A1 CD58 WARS2 S100A11 S100A4 SLC27A3 TAGLN2 TSTD1 FCGR2B TNFSF4 PRDX6 LOC730102 MR1 NCF2 FAM129A CFH PHLDA3 CSRP1 CYB5R1 MYBPH CHI3L1 NUAK2 G0S2 PTPN14 MOSC2 GALNT2 LGALS8 OPN3 C2ORF39 RBKS LTBP1 ANXA4 CAPG VAMP5 THNSL2 FHL2 MALL LOC541471 STEAP3 TFCP2L1 CXCR4 TNFAIP6 CD302 LY75 RBMS1 TANK CYBRD1 NFE2L2 FZD7 TMBIM1 SLC11A1 CYP27A1 SLC4A3 KCNE4 CCL20 ANO7 BHLHE40 HRH1 GLB1 STAC LTF KIF9 SLC25A20 TCTA AMT ZMYND10 TEX264 PARP3 GLT8D1 SPCS1 SLMAP ACOX2 C3ORF64 FSTL1 CSTA NEK11 TMEM22 RBP1 NMNAT3 CHST2 PLSCR1 PTX3 RARRES1 FNDC3B B3GNT5 RPL39L LEPREL1 IL1RAP TFRC IQCG SPON2 EVC SLC2A9 BST1 SOD3 SEL1L3 TBC1D1 FAM114A1 RBM47 ARL9 ADAMTS3 IL8 CXCL3 NAAA STBD1 SHROOM3 MTTP DDIT4L BANK1 CCDC109B CFI EGF ARSJ ANXA5 MGST2 MMAA DDX60 DCTD C4ORF47 SLC12A7 LOC728613 SNORD123 IL7R SLC1A3 ITGA2 GPX8 MAST4 HEXB CMYA5 CKMT2 CAST REEP5 LOX PPIC P4HA2 PDLIM4 CXCL14 TGFBI NME5 SYNPO C5ORF62 LCP2 KCNMB1 NKX2-5 SERPINB1 SERPINB6 RIPK1 CLIC1 FAM50B ELOVL2 NEDD9 CMAH LRRC16A HFE IFITM4P IER3 MICA B3GALT4 FKBP5 CDKN1A TREM1 CUL7 OGFRL1 NR2E1 LAMA2 MOXD1 IL20RA RAB32 FAM20C MICALL2 GNA12 MGC87042 OSBPL3 NFE2L3 CPVL SFRP4 AEBP1 C7ORF57 UPP1 VOPP1 PHKG1 PMS2L4 STAG3L4 ABHD11 PION STEAP1 FZD1 BET1 COL1A2 ARPC1B PCOLCE TRIP6 SERPINE1 RABL5 FBXL13 SYPL1 NAMPT BCAP29 NRCAM MDFIC TES CADPS2 GPR37 CALU FLNC PARP12 CLEC5A GSTK1 RARRES2 TMEM176A FABP5L3 CLDN23 FAM86B1 PDGFRL TNFRSF10B EPHX2 ADAM9 PLAT CEBPD LY96 CA2 TMEM67 SDC2 PGCP ANGPT1 TNFRSF11B LRRC6 NDRG1 GSDMD OPLAH MGC24103 PLIN2 ANXA2P2 CD72 TPM2 ANXA1 PCSK5 CTSL1 GALNT12 HDHD3 COL5A1 NACC2 AIFM2 PLAU FAS MARVELD1 HPS1 CALHM2 HABP2 HTRA1 ADAM12 IFITM2 IFITM1 IFITM3 EPS8L2 CD151 POLR2L TSPAN4 SLC22A18 LOC650368 TRIM22 CYB5R2 SWAP70 ADM SAA1 LDHA CD44 PAMR1 ACCS MDK DDB2 SLC43A3 SERPING1 PLA2G16 EFEMP2 FOSL1 CST6 RHOD SSH3 CLCF1 TCIRG1 SERPINH1 YAP1 BIRC3 CASP4 PIH1D2 TTC12 NNMT REXO2 LOC283143 TAGLN C11ORF63 TNFRSF1A LTBR TAPBPL C1S C1R C1RL SLC2A3 LOC653113 CLEC2B CLEC7A HEBP1 PLBD1 BCAT1 IRAK4 AMIGO2 CCDC65 FKBP11 DNAJC22 SMAGP ITGA5 ITGA7 RDH5 CD63 LRP1 GLIPR1 CSRP2 ACSS3 DUSP6 CHPT1 DRAM1 FICD ACACB NAA25 TPCN1 SLC24A6 LRRC43 GJB2 LATS2 ALOX5AP MAB21L1 POSTN CCDC122 C13ORF18 LPAR6 PHF11 LECT1 CLN5 CLDN10 GPR183 ITGBL1 EFNB2 RAB20 RNASE4 RNASE2 MMP14 CIDEB KHNYN PYGL LGALS3 SLC38A6 C14ORF50 PLEK2 SIPA1L1 DNAL1 C14ORF45 LTBP2 GALC AHNAK2 RYR3 THBS1 ELL3 FBN1 PIGB ANXA2 TRIP4 LOXL1 FAH IQGAP1 FES TNFRSF12A VASN EMP2 CPPED1 MT3 MT1E MT1M MT1G MT1H TRADD TPPP3 FAM38A C17ORF91 SERPINF1 XAF1 TEKT1 TNFSF13 TMEM220 HS3ST3A1 PMP22 MEIS3P1 SREBF1 DRG2 RAB34 PIPOX CPD CCL2 PTRF COPZ2 MYCBPAP SPATA20 ABCC3 TOB1 MRC2 CYB561 CCDC46 WIPI1 SGSH MYL12A TWSG1 IMPA2 IMPACT ACAA2 GAMT C19ORF66 ICAM3 CD97 CYP4F11 ABHD8 BST2 GDF15 KLHL26 PLEKHF1 HSPB6 FBXO17 ZFP36 LOC390940 PLAUR BCL3 C5AR1 EHD2 EMP3 PPP1R15A RRAS DDRGK1 PRNP BFSP1 THBD CST3 SNTA1 SPAG4 MYL9 SDC4 WFDC2 SLC2A10 ZNF217 PMEPA1 NPEPL1 PPP1R3D CDH4 MIR155HG ADAMTS1 C21ORF7 GRIK1 C21ORF62 IFNGR2 CBR1 KCNJ15 BACE2 PDXK RAB36 EMID1 LIF LGALS1 KDELR3 APOBEC3C APOBEC3F PARVB ARSE PNPLA4 PRPS2 PIR ACOT9 SAT1 PDK3 TMEM47 DYNLT3 ATP6AP2 MAOB RGN TIMP1 PLP2 MSN PLS3 IL13RA1 SLC25A43 

module 3
effector 1, mir hsa-miR-551a hsa-miR-551a hsa-miR-553 hsa-miR-197 hsa-miR-561 hsa-miR-563 hsa-miR-563 hsa-miR-191* hsa-miR-568 hsa-miR-568 hsa-miR-548a-3p hsa-miR-586 hsa-miR-586 hsa-miR-586 hsa-miR-586 hsa-miR-587 hsa-miR-548b-3p hsa-miR-591 hsa-miR-599 hsa-miR-548a-3p hsa-miR-548d-3p hsa-miR-548d-3p hsa-miR-600 hsa-miR-603 hsa-miR-603 hsa-miR-603 hsa-miR-607 hsa-miR-609 hsa-miR-609 hsa-miR-609 hsa-miR-613 hsa-miR-616* hsa-miR-616* hsa-miR-616* hsa-miR-548c-3p hsa-miR-548c-3p hsa-miR-548c-3p hsa-miR-621 hsa-miR-432* hsa-miR-655 hsa-miR-412 hsa-miR-369-3p hsa-miR-328 hsa-miR-328 hsa-miR-642 hsa-miR-515-5p hsa-miR-519c-3p hsa-miR-644 hsa-miR-802 hsa-miR-649 hsa-miR-651 hsa-miR-384 hsa-miR-448 hsa-miR-363* hsa-miR-767-3p , negative, 
effector 2, mir hsa-miR-572 hsa-miR-638 , negative, 
effector 3, mir hsa-miR-661 hsa-miR-661 hsa-miR-373* hsa-miR-296-5p , negative, 
279 targets: TMEM52 C1ORF127 PRAMEF8 PRAMEF16 CTRC PADI3 TAS1R2 MYOM3 CATSPER4 SMPDL3B PTPRU FOXE3 PCSK9 NBPF4 KIAA1324 C1ORF161 HFE2 SPRR3 NPR1 NUP210L DCST1 PKLR POU5F1P4 OR6K3 PVRL4 QSOX1 FLJ23867 CACNA1S LOC642587 OR2M1P C2ORF48 XDH NAT8 MOGS C2ORF89 FABP1 FAM178B LOC440895 KRT18P46 KRT18P29 KRT8P30 AGXT C2ORF54 TMEM40 TPRXL KRT18P15 SLC22A13 TLR9 SPATA12 KRT18P34 HGFAC NIPAL1 Y09908 FRG2 TERT UGT3A2 KRT18P31 NBPF22P KRT18P16 FBXL21 LOC257358 CDHR2 FGFR4 SKIV2L OR14J1 SLC44A4 KRT18P9 SPDEF PGC OOEP FLJ37396 LOC729603 BAIAP2L1 OR2AE1 AZGP1P1 PLOD3 ASB15 NOS3 C8ORF68 KRT18P37 PSKH2 ESRP1 SLC30A8 EPPK1 GPR172A KIAA1161 FAM74A1 BARX1 RNF183 OR1J2 OR1J4 OR1L1 PIP5KL1 GFI1B C9ORF163 C9ORF167 AKR1E2 MBL2 C10ORF27 MAT1A LIPN HPS6 C11ORF35 INS OR52B4 OR51T1 OR51L1 HBBP1 HBG2 OR51B5 OR52B6 OR52E8 OR52E4 FLJ46111 MRGPRX3 ALX4 ZNF408 OR4A16 OR4C16 OR5D14 OR8H2 OR8H1 OR5M8 OR9G4 OR10W1 OR5A2 CCDC86 TMEM109 SLC22A24 MYEOV FGF19 TYR APOA5 TMPRSS13 BCL9L OR8D4 OR10S1 OR8G2 OR8D1 OR8D2 LOC100292680 LOC642846 TAS2R8 OR10AD1 KIAA1602 KRT6C SOAT2 FLJ12825 ESYT1 SLC39A5 KRT18P20 C12ORF27 OGFOD2 ESRRAP2 FKSG29 GRTP1 DUXAP10 P704P OR4K14 OR10G3 C14ORF182 C14ORF183 OTX2 ISM2 SERPINA11 C14ORF73 XRCC3 ASPG MGC23270 JAG2 RHOV SMAD6 NOX5 FAM169B NHLRC4 MSLN LOC652276 KCTD5 PDILT ACSM2A ANKS4B FBXL19 LOC100130700 TERF2IP FLJ30679 PRDM7 SMTNL2 GLTPD2 TNK1 GLP2R TBC1D27 SMCR5 FLJ40504 SEBOX C17ORF78 KRT27 KRTAP1-5 KRTAP4-5 KRTAP17-1 KRT34 C17ORF104 MGC57346 OSBPL7 PRR15L C17ORF47 CACNG5 C17ORF77 NOTUM MIR133A1 ZBTB7C CCBE1 SERPINB3 LOC400655 CTDP1 FAM138A KIR2DL5A C19ORF21 C19ORF28 TJP3 ITGB1BP3 NRTN GTF2F1 SNAPC2 AP1M2 OR10H5 KRT18P40 ZNF714 C19ORF46 CNTD2 CYP2F1 CYP2S1 LYPD4 PSG8 ZNF296 MYBPC2 TMC4 TMC2 LOC200261 C20ORF114 PRO0628 MGC5566 WFDC9 WFDC13 DXS542 ADRM1 NTSR1 NPBWR2 KRTAP15-1 UMODL1 C21ORF125 GGT3P IGLV4-60 ZNF280A PRAME GGTLC2 C22ORF15 GGT1 ISX TMPRSS6 PRR5-ARHGAP8 FAM116B SSX6 SSX4B GLOD5 GAGE12C GAGE1 APEX2 NXF2 SERPINA7 RHOXF2B GPR112 MAGEA11 MAGEA8 MAGEA4 MAGEA10 BCAP31 CTAG1A CRLF2 TSPY2 

module 4
effector 1, methylation PLXNB1 , negative, 
effector 2, mir hsa-miR-22 hsa-miR-21 hsa-miR-21 , negative, 
806 targets: C1ORF70 HES5 CAMTA1 KIF1B CORT PTCHD2 E2F2 STMN1 PDIK1L HMGN2 NKAIN1 CCDC28B MARCKSL1 ZBTB8A RBBP4 FNDC5 MANEAL MYCL1 ZNF684 RIMKLA ZSWIM5 BEND5 ELAVL4 PRPF38A NFIA EFCAB7 DDAH1 ZNHIT6 RBMXL1 LRRC8B ZNF326 HFM1 CDC7 ABCD3 PTBP2 CCDC76 EXTL2 GPSM2 WDR47 RSBN1 PHGDH VPS45 VPS72 TDRKH ILF2 LOC645676 KIAA0907 MEX3A C1ORF61 BCAN CASQ1 PPOX PBX1 POGK TADA1L ASTN1 FAM5B DHX9 C1ORF21 FAM5C TROVE2 B3GALT2 CRB1 CAMSAP1L1 C1ORF106 DTL TMEM206 NSL1 SLC30A10 MARK1 MOSC1 NVL LEFTY1 H3F3A ZNF678 SNAP47 NUP133 TTC13 C1ORF131 GNG4 FMN2 RGS7 CEP170 ZNF238 FAM36A SH3YL1 SOX11 YWHAQ ODC1 FAM59B DPYSL5 ZNF512 CCDC121 SPAST NRXN1 ASB3 CEP68 TIA1 ADD2 CLEC4F C2ORF68 REEP1 C2ORF64 LOC150568 ST6GAL2 POLR1B PTPN4 LOC84931 MKI67IP CNTNAP5 SAP130 ARHGEF4 NCRNA00164 CCNT2 ORC4L CACNB4 GCG KCNH7 SCN3A CSRNP3 KLHL23 GAD1 RAPGEF4 CDCA7 PMS1 INPP1 PGAP1 RFTN2 ICA1L C2ORF80 PIKFYVE MAP2 BCS1L CUL3 MFF PID1 SLC16A14 C2ORF72 PDE6D HES6 DUSP28 KIF1A FLJ38379 NEU4 CLASP2 EPM2AIP1 ZNF167 ZNF501 PLXNB1 MAGI1 SENP7 ABHD10 SCHIP1 ZNF595 ABCA11P ZNF721 WHSC1 GRK4 CRMP1 ABLIM2 APBB2 SLC30A9 KIAA1211 LPHN3 YTHDC1 GRSF1 MTHFD2L HNRNPD HNRPDL ENOPH1 THAP9 NAP1L5 CXXC4 C4ORF21 PLK4 GAB1 DCLK2 GRIA2 KIAA1712 GPM6A SLC25A4 CENPH PDCD6 SERF1A CEP72 UBE2QL1 CTNND2 MYO10 CDH10 ZNF131 MGC42105 HMGCS1 GPBP1 KIF2A SDCCAG10 ADAMTS6 PIK3R1 GTF2H2 HMGCR LOC645323 C5ORF30 C5ORF13 GDF9 LEAP2 DDX46 BRD8 CDC25C LRRTM2 MATR3 PSD2 PCDHB8 PCDHB10 LOC729080 TCERG1 JAKMIP2 ZNF300 CYFIP2 C5ORF54 HMP19 KIAA1191 DBN1 ZFP2 ZFP62 TUBB2A TUBB2B TMEM170B FAM8A1 SOX4 ALDH5A1 HIST1H4C ZNF184 ZSCAN16 ZNF193 ZNF187 PGBD1 ZNF323 ZSCAN12 ZNF311 C6ORF134 MDC1 ATP6V1G2 SYNGAP1 SFRS3 C6ORF129 USP49 CRIP3 TMEM151B LOC730101 GSTA4 BAI3 COL9A1 SMAP1 B3GAT2 PM20D2 SRRP35 BACH2 FUT9 C6ORF167 C6ORF168 COQ3 HACE1 AKD1 WASF1 REV3L LOC643749 TSPYL4 SLC35F1 C6ORF170 HSF2 C6ORF174 KIAA0408 FBXO5 QKI MLLT4 DLL1 UNC84A NUDT1 RADIL MMD2 ZNF853 GLCCI1 NXPH1 THSD7A ETV1 DGKB C7ORF46 H2AFV LOC641746 ZNF107 ZNF273 VPS37D MAGI2 ZNF3 GPC2 DPY19L2P2 ST7OT1 KCND2 ING3 PTPRZ1 COPG2 DGKI KIAA1549 OR2A2 REPIN1 SMARCD3 LOC100128822 DPP6 MNX1 VIPR2 C8ORF42 KBTBD11 CSMD1 LOC157627 XKR6 MTMR9 STMN4 ESCO2 PBK LEPROTL1 DUSP26 MYST3 CHD7 LOC100130155 ARMC1 C8ORF46 SLCO5A1 TERF1 MMP16 LAPTM4B ANKRD46 NCALD RAD21 DSCC1 ZHX2 BAI1 KIAA1688 ZNF34 ZNF250 C8ORF77 RFX3 PTPRD NFIB PSIP1 ENHO KIAA1045 DNAJB5 TMEM8B LOC92973 RNF38 ZBTB5 CEP78 PSAT1 GKAP1 RMI1 SHC3 GADD45G FANCC PTCH1 ZNF510 ZNF782 TSTD2 TMEFF1 RP11-35N6.1 KIAA1958 ZFP37 STRBP LHX2 SCAI RALGPS1 ENDOG CCBL1 POMT1 BRD3 OLFM1 KIAA0649 CAMSAP1 GPSM1 NOTCH1 NPDC1 C9ORF140 ZMYND11 SEC61A2 SEPHS1 BEND7 NMT2 PRTFDC1 ZNF248 ZNF22 MAPK8 RTKN2 DNA2 TET1 CAMK2G FGFBP3 SLIT1 TACC2 DPYSL4 BRSK2 DUSP8 ZNF195 RIC3 LMO1 ZNF143 ZBED5 SOX6 KCNC1 SLC17A6 LUZP2 MPPED2 CSTF3 MED19 CPSF7 FADS2 ASRGL1 C11ORF95 FLRT1 NRXN2 DPF2 TIGD3 SNX32 RBM14 RBM4B SUV420H1 LRRC51 PAAF1 C11ORF82 KDM4D FAM76B AASDHPPT TMPRSS5 FXYD6 H2AFX HINFP GRIK4 LOC399959 ZNF202 DDX25 NTM LOC283174 B3GAT1 PRMT8 CCND2 KCNA6 RIMKLB PHC1 KLRG1 GPR19 CDKN1B RERGL SLCO1A2 SOX5 DENND5B AMN1 PDZRN4 LOC400027 RND1 ACCN2 DIP2B LOC100240734 CBX5 HNRNPA1 CCT2 ACTR6 ASCL1 POLR3B RIC8B ALKBH2 FOXN4 C12ORF76 IFT81 C12ORF51 DTX1 RNFT2 FBXO21 RFC5 WSB2 BCL7A HIP1R VPS37B PXMP2 ZNF10 IL17D SKA3 C13ORF3 FGF9 WASF3 HMGB1 USPL1 RFC3 NBEA RFXAP EXOSC8 KBTBD6 KBTBD7 NARG1L SERP2 NUFIP1 OLFM4 PCDH17 KLF12 RNF219 MYO16 ARHGEF7 LOC100289410 DCUN1D2 hCG_1774568 OR11H6 PARP2 NDRG2 SALL2 SLC22A17 SDR39U1 NOVA1 AKAP6 RALGAPA1 MBIP SFTA3 PRPF39 C14ORF104 TRIM9 TXNDC16 GPR137C ARID4A TRMT5 GPHN PNMA1 ALDH6A1 LIN52 KIAA1737 EML5 RPS6KA5 MOAP1 RAGE TECPR2 CKB C14ORF80 TMEM121 APBA2 LCMT2 C15ORF21 SLC24A5 MYEF2 SCG3 TCF12 NARG2 LOC145837 THAP10 LRRC49 SCAMP5 SCAPER LINGO1 ARNT2 AP3B2 HDGFRP3 KLHL25 NTRK3 LUC7L RAB11FIP3 WFIKKN1 FBXL16 SPSB3 NOXO1 DCI C16ORF59 TBC1D24 TCEB2 TIGD7 ABAT CP110 C16ORF88 LOC81691 HIRIP3 FAM57B ZNF48 LOC390705 C16ORF87 SIAH1 TOX3 FAM192A C16ORF80 GINS3 SETD6 CMTM4 ACD PARD6A CENPT SMPD3 TERF2 ZNF821 ZFP1 GABARAPL2 GCSH HSDL1 GINS2 ZNF778 SRR FAM195B ZNF232 ZNF594 MIS12 WSCD1 FAM64A KCNAB3 ZNF286A CENPV C17ORF76 ZNF287 LOC220594 PRPSAP2 EPN2 TMEM97 SARM1 ALDOC TRAF4 ANKRD13B ATAD5 NF1 LRRC37B RHOT1 RHBDL3 ZNF207 CDK5R1 PCGF2 THRA CASC3 CNTD1 RUNDC3A DBF4B C17ORF69 MAPT STH SPOP MYST2 SPAG9 MBTD1 ANKFN1 COIL VEZF1 PPM1E TRIM37 GDPD1 PPM1D TANC2 STRADA POLG2 CCDC45 AMZ2P1 CACNG1 PITPNC1 BPTF C17ORF80 SFRS2 BTBD17 PRPSAP1 C17ORF86 TYMS C18ORF18 LOC339290 CEP76 ZNF519 ZNF521 CHST9 NOL4 ZNF397 ZNF24 RPRD1A RNF165 DCC TCF4 ONECUT2 PHLPP1 DSEL ZADH2 SALL3 ADNP2 C2CD4C PALM LOC126520 ZNF77 TLE2 SHD FSD1 SLC25A41 ZNF177 ECSIT ZNF627 ZNF491 ZNF433 ZNF709 DHPS MAST1 UNC13A TMEM59L NCAN ZNF682 ZNF85 ZNF738 KCTD15 UBA2 ZNF302 ZNF30 ZFP14 ZNF529 ZNF850P ZNF527 ZNF540 ZNF781 DPF1 DLL3 SELV EID2B TTC9B PAFAH1B3 TMEM145 ZNF428 ZNF222 ZNF227 ZNF235 ZFP112 ZNF285A NOVA2 PNMAL1 LIG1 PPFIA3 ZNF175 ZNF649 ZNF610 TTYH1 ZIM2 ZNF304 ZNF547 ZIK1 ZNF671 ZNF418 ZNF606 ZNF8 ZNF324 PAK7 DTD1 NKX2-2 GINS1 ZNF337 FAM182B DEFB123 GDAP1L1 ADNP ATP9A C20ORF177 SS18L1 NKAIN4 COL20A1 KCNQ2 STMN3 MYT1 PCMTD2 C21ORF71 RNF160 C21ORF66 OLIG2 MORC3 WRB DSCAM PDE9A MCM3APAS CECR7 CECR5 DGCR5 DGCR9 YPEL1 SEZ6L SYN3 PCYT1B TSPAN7 CASK ZNF41 NUDT11 MAGED4B MAGED4 WNK3 TRO SPIN3 PJA1 NLGN3 CXORF50B ZNF711 NAP1L3 TMEM35 ARMCX1 TMSB15A BHLHB9 BEX1 BEX2 TMSB15B H2BFXP DCX LRCH2 GRIA3 FHL1 RBMX CXORF1 FMR1 MAMLD1 HMGB3 PDZD4 PCDH11Y TTTY5 

module 5
effector 1, intra segment CNV, chromosome 1

244 targets: CPSF3L GLTPD1 AURKAIP1 MRPL20 SSU72 CDC2L1 CDC2L2 RP11-345P4.4 NADK GNB1 RER1 PANK4 C1ORF93 TPRG1L WDR8 KIAA0495 LRRC47 KIAA0562 C1ORF174 RPL22 ICMT ACOT7 NOL9 ZBTB48 KLHL21 PHF13 THAP3 DNAJC11 CAMTA1 VAMP3 PER3 PARK7 ERRFI1 RERE ENO1 H6PD SPSB1 SLC25A33 CLSTN1 CTNNBIP1 LZIC NMNAT1 UBE4B KIF1B PGD APITD1 DFFA PEX14 SRM EXOSC10 MTOR UBIAD1 MFN2 MIIP PRDM2 CASP9 DNAJC16 PLEKHM2 FBXO42 C1ORF144 RP11-430L17.1 NECAP2 SDHB KIAA0090 MRTO4 AKR7A3 AKR7A2 CAPZB CAMK2N1 MUL1 PINK1 DDOST USP48 HSPC157 CDC42 ASAP3 RPL11 TCEB3 GALE HMGCL hCG_2003956 PNRC2 SRRM1 CLIC4 SYF2 TMEM50A FAM54B PAFAH2 ZNF593 DHDDS GPN2 GPATCH3 TMEM222 IFI6 FAM76A STX12 PPP1R8 RPA2 DNAJC8 ATPIF1 PHACTR4 TRNAU1AP TAF12 YTHDF2 PEF1 EIF3I SYNC S100PBP RNF19B AK2 ZMYM6 ZMYM1 TRAPPC3 SF3A3 UTP11L PPT1 MED8 GPBP1L1 CMPK1 FAF1 CDKN2C NRD1 C1ORF163 CPT2 MAGOH HSPB11 LRRC42 TTC4 ACADM PIGK ZZZ3 USP33 IFI44 BXDC5 BCL10 ZNHIT6 PKN2 GTF2B TGFBR3 GLMN RPAP2 EVI5 MTF2 DR1 DNTTIP2 CNN3 LOC100129138 CLCC1 WDR77 SEC22B RBM8A POLR3C ENSA PRUNE VPS72 PSMD4 PI4KB PSMB4 MRPL9 C1ORF77 ILF2 TPM3 UBAP2L UBE2Q1 CKS1B SCAMP3 DAP3 SSR2 CCT3 COPA DEDD UFC1 B4GALT3 NDUFS2 TIPRL C1ORF112 DARS2 CACYBP RFWD2 UCHL5 TROVE2 CDC73 TIMM17A C1ORF217 RABIF KLHL12 ATP2B4 LAX1 ZC3H11A SNRPE SOX13 ETNK2 GOLT1A PLEKHA6 PPP1R15B PIK3C2B MDM4 LRRN2 RBBP5 DSTYK NUCKS1 C1ORF107 RCOR3 INTS7 FLVCR1 ANGEL2 RPS6KC1 KCTD3 GPATCH2 RRP15 EPRS IARS2 RAB3GAP2 MARK1 TAF1A MIA3 FBXO28 NVL CNIH4 WDR26 ARF1 C1ORF35 RAB4A NUP133 URB2 COG2 TTC13 GNPAT TSNAX TOMM20 RBM34 ARID4B GGPS1 TBCE EDARADD HEATR1 FH ADSS PPPDE1 SMYD3 TFB2M C1ORF71 SCCPDH ZNF670 

module 6
effector 1, intra segment CNV, chromosome 2

14 targets: ACP1 DDX1 NCOA1 EIF2B4 SUPT7L MTIF2 METTL8 AAMP DIS3L2 COPS8 SCLY MTERFD2 STK25 THAP4 

module 7
effector 1, intra segment CNV, chromosome 3

177 targets: BRPF1 OGG1 TADA3L TATDN2 VGLL4 TSEN2 RAF1 CAND2 LSM3 NR2C2 CAPN7 TBC1D5 RAB5A RPL15 TOP2B NGLY1 AZI2 DYNC1LI1 UBP1 EPM2AIP1 MLH1 ACAA1 OXSR1 EXOG WDR48 SLC25A38 RPSA RPL14 CTNNB1 SS18L2 HIGD1A ANO10 ABHD5 ZNF167 ZDHHC3 EXOSC7 LARS2 SACM1L LZTFL1 FYCO1 SETD2 SCAP C3ORF75 SMARCC1 DHX30 MAP4 CCDC51 CCDC72 IP6K2 PRKAR2A ARIH2 P4HTM DALRD3 NDUFAF3 QRICH1 QARS USP4 RHOA DAG1 APEH RNF123 IP6K1 GNAI2 IFRD2 TUSC2 CYB561D2 TMEM115 HEMK1 WDR82 BAP1 NISCH PBRM1 GNL3 GLT8D1 SPCS1 NEK4 TKT DCP1A CACNA1D ACTR8 C3ORF63 ARHGEF3 APPL1 THOC7 PSMD6 TMF1 UBA3 MITF TOMM70A TFG CEP97 DZIP3 ATG3 NAT13 ATP6V1A QTRTD1 LSAMP KTELC1 C3ORF1 COX17 GSK3B GTF2E1 POLQ GOLGB1 IQCB1 KPNA1 PTPLB UMPS ZNF148 SNX4 TXNRD3 RUVBL1 RAB7A ACAD9 COPG C3ORF37 MBD4 TMCC1 PIK3R4 ATP2C1 ASTE1 MRPL3 DNAJC13 UBA5 TOPBP1 RYK ANAPC13 CEP63 MSL2 STAG1 ARMC8 MRPS22 COPB2 SLC25A36 RNF7 ATR SR140 HLTF SEC62 PHC3 PIK3CA ZNF639 MFN1 GNB4 ACTL6A MRPL47 NDUFB5 USP13 FXR1 DNAJC19 ATP11B DCUN1D1 MCCC1 KLHL24 PARL EIF2B5 DVL3 AP2M1 ABCF3 ALG3 PSMD2 POLR2H MAGEF1 VPS8 TMEM41A SENP2 DNAJB11 OPA1 LSG1 ACAP2 PPP1R2 RNF168 PAK2 SENP5 NCBP2 LOC152217 KIAA0226 

module 8
effector 1, intra segment CNV, chromosome 4

63 targets: PIGG ATP5I MAEA SLBP LRPAP1 STX18 MRFAP1L1 GRPEL1 RAB28 FBXL5 RFC1 LIAS UBE2K PDS5A TMEM33 SLC30A9 COMMD8 ATP10D DCUN1D4 SGCB USP46 KIAA0114 SCFD2 FIP1L1 LNX1 CHIC2 GSX2 PDGFRA KIT SRD5A3 TMEM165 CLOCK NMU EXOC1 CEP135 KIAA1211 AASDH PPAT PAICS SRP72 C4ORF14 POLR2B AFF1 NUDT9 EIF4E MAPKSP1 DNAJB14 UBE2D3 LARP7 PGRMC2 NDUFC1 NARG1 OTUD4 TMEM184C ARFIP1 CLCN3 SPCS3 CDKN2AIP ING2 RWDD4A C4ORF41 CASP3 UFSP2 

module 9
effector 1, intra segment CNV, chromosome 5

65 targets: CDK7 SDHA PDCD6 EXOC3 LPCAT1 NDUFS6 GOLPH3 MTMR12 NDUFS4 IL6ST TAF9 RAD17 MRPS27 AGGF1 TBCA MSH3 COX7C LNPEP REEP5 FEM1C TMED7 SNX2 SNX24 C5ORF15 SKP1 UBE2B SAR1B SEC24A CAMLG TXNDC15 FAM13B ETF1 HSPA9 SIL1 UBE2D2 PFDN1 KIAA0141 RNF14 GNPDA1 NDFIP1 NR3C1 FBXO38 CSNK1A1 DCTN4 ATOX1 FAM114A2 SAP30L MRPL22 MED7 CLINT1 TTC1 SLU7 MAT2B RARS NPM1 ATP6V0E1 HIGD2A CLTB LMAN2 DDX41 TMED9 B4GALT7 CANX MAPK9 MGAT1 

module 10
effector 1, intra segment CNV, chromosome 6

134 targets: C6ORF35 PRPF4B MUTED PTP4A1 PHF3 LMBRD1 SMAP1 MTO1 EEF1A1 COX7A2 TMEM30A SENP6 PHIP HMGN3 ELOVL4 IBTK UBE2CBP DOPEY1 PGM3 RWDD2A SNX14 SYNCRIP C6ORF162 SLC35A1 ORC3L AKIRIN2 RNGTT PM20D2 UBE2J1 LYRM2 MDN1 CASP8AP2 MAP3K7 KIAA0776 NDUFAF4 FBXL4 LOC100130890 CCNC ASCC3 PREP ATG5 QRSL1 PDSS2 SEC63 OSTM1 SNX3 C6ORF182 CD164 MICAL1 ZBTB24 FIG4 CDC40 CDC2L6 AMD1 GTF3C6 BXDC1 KIAA1919 TRAF3IP2 MARCKS HDAC2 TSPYL4 TSPYL1 RWDD1 ZUFSP GOPC NUS1 ASF1A MCM9 FAM184A C6ORF170 SERINC1 SMPDL3A HDDC2 NCOA7 TRMT11 RNF146 ECHDC1 PTPRK EPB41L2 MED23 STX7 RPS12 TBPL1 SGK1 HBS1L AHI1 BCLAF1 PEX7 IFNGR1 HEBP2 CCDC28A HECA VTA1 HIVEP2 ADAT2 PEX3 LTV1 SF3B5 FBXO30 STXBP5 MAP3K7IP2 PPIL4 C6ORF72 KATNA1 NUP43 PCMT1 LRP11 MTHFD1L RMND1 C6ORF211 RGS17 RBM16 TFB1M GTF2H5 TULP4 TMEM181 DYNLT1 RSPH3 WTAP TCP1 MRPL18 MAP3K4 AGPAT4 SFT2D1 BRP44L FGFR1OP THBS2 C6ORF120 PHF10 C6ORF70 FAM120B PSMB1 TBP PDCD2 

module 11
effector 1, intra segment CNV, chromosome 7

346 targets: PDGFA HEATR2 C7ORF20 C7ORF50 ZFAND2A PSMG3 MAD1L1 FTSJ2 NUDT1 SNX8 EIF3B CHST12 LFNG C7ORF27 IQCE TTYH3 GNA12 KIAA0415 RNF216L WIPI2 RNF216 C7ORF28A PMS2 AIMP2 EIF2AK1 USP42 CYTH3 C7ORF70 RAC1 KDELR2 ZDHHC4 C7ORF26 ZNF853 ZNF12 PMS2CL C7ORF28B C1GALT1 COL28A1 MIOS RPA3 PHF14 TMEM106B ARL4A TMEM195 MEOX2 ANKMY2 SNX13 TWISTNB ITGB8 DNAH11 CDCA7L TOMM7 FAM126A KLHL7 NUPL2 C7ORF30 C7ORF46 MPP6 DFNA5 OSBPL3 C7ORF31 CBX3 SKAP2 HOXA1 HOXA2 HOXA4 HOXA5 HOXA7 HOXA9 HOXA10 TAX1BP1 SCRN1 FKBP14 GGCT GARS LSM5 AVL9 DPY19L1P1 LOC441208 KBTBD2 RP9P FKBP9 NT5C3 RP9 BBS9 DPY19L1 HERPUD2 SEPT7 KIAA0895 STARD3NL VPS41 C7ORF36 RALA C7ORF11 GLI3 C7ORF25 MRPL32 STK17A BLVRA MRPS24 URG4 UBE2D4 PGAM2 AEBP1 POLD2 YKT6 NUDCD3 DDX56 TMED4 OGDH ZMIZ2 PPIA H2AFV CCM2 TBRG4 SEPT13 HUS1 SEC61G EGFR LANCL2 VOPP1 FKBP9L MRPS17 GBAS PSPH CCT6A SUMF2 PHKG1 CHCHD2 LOC389493 ZNF138 ZNF92 CCT6P1 VKORC1L1 ASL CRCP TPST1 KCTD7 RABGEF1 C7ORF42 SBDS TYW1 PMS2L4 STAG3L4 POM121 NSUN5C PMS2L2 NSUN5 BAZ1B BCL7B TBL2 VPS37D WBSCR22 ABHD11 ELN EIF4H RFC2 CLIP2 GTF2IRD1 PMS2L5 WBSCR16 NSUN5B PMS2L3 HIP1 RHBDD2 POR TMEM120A STYXL1 MDH2 HSPB1 SRCRB4D LOC100133091 POMZP3 PMS2L11 LOC100132832 TMEM60 DMTF1 TP53TG1 CROT DBF4 SRI GTPBP10 PFTK1 MTERF CYP51A1 KRIT1 GATAD1 PEX1 C7ORF64 uc003uma.1 CCDC132 BET1 PON2 SLC25A13 SHFM1 TECPR1 TRRAP SMURF1 ARPC1A PDAP1 BUD31 PTCD1 CPSF4 ATP5J2 ZNF394 ZKSCAN5 C7ORF38 ZNF498 ZNF3 COPS6 MCM7 AP4M1 TAF6 PMS2L1 MEPCE C7ORF47 MOSPD3 GNB2 POP7 EPHB4 SLC12A9 TRIP6 ACHE AP1S1 PLOD3 ZNHIT1 FIS1 RABL5 CUX1 PRKRIP1 ALKBH4 LRWD1 POLR2J POLR2J2 FAM185A LRRC17 ARMC10 PMPCB DNAJC2 PSMC2 ORC5L SRPK2 PUS7 RINT1 COG5 DUS4L BCAP29 CBLL1 DLD LRRN3 ZNF277 IFRD1 TMEM168 LOC401397 MET CAPZA2 ST7 LSM8 ING3 PTPRZ1 AASS IQUB NDUFA5 WASL POT1 GCC1 ARF5 SND1 RBM28 IMPDH1 CALU ATP6V1F TNPO3 SMO AHCYL2 LOC100287482 UBE2H ZC3HC1 KLHDC10 TMEM209 TSGA14 COPG2 MKLN1 CHCHD3 EXOC4 SLC35B4 BPGM C7ORF49 WDR91 CNOT4 NUP205 PL-5283 TRIM24 TTC26 C7ORF55 LUC7L2 SLC37A3 MKRN1 DENND2A ADCK2 NDUFB2 BRAF MRPS33 AGK SSBP1 GSTK1 CASP2 ZYX FAM115A CUL1 EZH2 PDIA4 ZNF786 ZNF398 ZNF282 ZNF212 ZNF777 ZNF746 ZNF767 KRBA1 ZNF862 LOC401431 ATP6V0E2 LRRC61 RARRES2 REPIN1 ABCB8 CDK5 SLC4A2 FASTK TMUB1 ABCF2 CHPF2 SMARCD3 NUB1 RHEB GALNT11 LOC100128822 ACTR3B PAXIP1 RBM33 LMBR1 UBE3C DNAJB6 NCAPG2 WDR60 

module 12
effector 1, intra segment CNV, chromosome 8

49 targets: CLN8 MFHAS1 MTMR9 CNOT7 PCM1 BIN3 CHMP7 PPP2R2A CCDC25 INTS9 LEPROTL1 UBXN8 MAK16 ASH2L LSM1 TERF1 RPL7 INTS8 MTDH RPL30 VPS13B PABPC1 UBR5 EIF3E ENY2 EIF3H RAD21 EXT1 TAF2 DERL1 RNF139 KIAA0196 PHF20L1 EIF2C2 PTK2 JRK EEF1D ZNF623 PUF60 EXOSC4 SHARPIN BOP1 HSF1 DGAT1 CPSF1 CYHR1 ZNF34 RPL8 ZNF7 

module 13
effector 1, intra segment CNV, chromosome 9

278 targets: SMARCA2 VLDLR KIAA0020 C9ORF68 PPAPDC2 CDC37L1 AK3 RCL1 JAK2 C9ORF46 KIAA1432 ERMP1 KIAA2026 RANBP6 IL33 UHRF2 KDM4C C9ORF123 PTPRD MPDZ NFIB ZDHHC21 SNAPC3 PSIP1 C9ORF93 MGC24103 CNTLN SH3GL2 RRAGA HAUS6 DENND4C RPS6 MLLT3 KIAA1797 KLHL9 MTAP CDKN2A CDKN2B DMRTA1 ELAVL2 TUSC1 C9ORF82 PLAA IFT74 MOBKL2B C9ORF72 ACO1 DDX58 TOPORS LOC100129250 NDUFB6 APTX DNAJA1 SMU1 BAG1 CHMP5 NFX1 NOL6 UBE2R2 UBAP2 WDR40A UBAP1 NUDT2 C9ORF23 DCTN3 SIGMAR1 GALT DNAJB5 VCP FANCG PIGO STOML2 KIAA1539 UNC13B RUSC2 TESK1 C9ORF100 CREB3 GBA2 RGP1 NPR2 HINT2 TMEM8B RECK GLIPR2 CLTA GNE RNF38 ZCCHC7 GRHPR ZBTB5 POLR1E TOMM5 RG9MTD3 EXOSC3 DCAF10 WDR32 MCART1 SHB ALDH1B1 ZNF658 ZNF658B ANKRD20A2 ANKRD20A3 CCDC29 FAM122A FXN PTAR1 SMC5 C9ORF85 ZFAND5 C9ORF40 RFK GNAQ CEP78 UBQLN1 RMI1 MAK10 GOLM1 ISCA1 ZCCHC6 CCRK SPIN1 SPTLC1 IARS NOL8 IPPK BICD2 ZNF484 FAM120AOS FAM120A PHF2 C9ORF102 ZNF510 TSTD2 NCBP1 XPA C9ORF156 ANP32B CORO2A ANKS6 ALG2 SEC61B STX17 ERP44 INVS TEX10 C9ORF30 MRPL50 ZNF189 RNF20 SMC2 SLC44A1 RAD23B IKBKAP C9ORF6 CTNNAL1 TXN KIAA0368 KIAA1958 C9ORF80 ZFP37 FKBP15 CDC26 PRPF4 ALAD POLE3 ATP6V1G1 TRIM32 DBC1 CDK5RAP2 MEGF9 FBXW2 PSMD5 CEP110 RAB14 TTLL11 NDUFA8 RBM18 MRRF PDCL RC3H2 ZBTB6 ZBTB26 RABGAP1 STRBP DENND1A LHX2 PSMB7 RPL35 ARPC5L GOLGA1 C9ORF126 PPP6C RABEPK GAPVD1 MAPKAP1 ZBTB43 ZBTB34 SLC2A8 ZNF79 RPL12 C9ORF117 FPGS ST6GALNAC6 DPM2 FAM102A SLC25A25 PTGES2 CIZ1 GOLGA2 TRUB2 COQ4 URM1 ODF2 GLE1 SET ZER1 TBC1D13 LRRC8A DOLK NUP188 DOLPP1 CRAT PPP2R4 IER5L METTL11A ASB6 TOR1B TOR1A C9ORF78 USP20 GPR107 FREQ FUBP3 EXOSC2 ABL1 NUP214 BAT2L UCK1 MED27 SETX TTF1 DDX31 GTF3C4 TSC1 GTF3C5 SURF6 MED22 RPL7A SURF1 SURF2 SURF4 REXO4 BRD3 WDR5 MRPS2 CAMSAP1 UBAC1 C9ORF69 QSOX2 DNLZ SNAPC4 SDCCAG3 PMPCA INPP5E SEC16A C9ORF86 EDF1 FBXW5 C9ORF142 UAP1L1 MAN1B1 SSNA1 TMEM203 TUBB2C COBRA1 ZMYND19 

module 14
effector 1, intra segment CNV, chromosome 10

263 targets: ZMYND11 DIP2C LARP4B GTPBP4 IDI1 WDR37 PFKP PITRM1 AKR1C1 AKR1C2 AKR1C3 NET1 ASB13 C10ORF18 GDI2 FBXO18 IL15RA IL2RA PRKCQ LOC439949 SFMBT2 KIN ATP5C1 CUGBP2 ECHDC3 UPF2 DHTKD1 NUDT5 CDC123 CAMK1D OPTN PHYH PRPF18 FRMD4A FAM107B CDNF HSPA14 DCLRE1C RPP38 NMT2 FAM188A C10ORF97 PTER RSU1 TRDMT1 STAM MRC1 MRC1L1 CACNB2 PLXDC2 NEBL MLLT10 DNAJC1 COMMD3 BMI1 PIP4K2A MSRB2 OTUD1 THNSL1 APBB1IP PDSS1 ABI1 ANKRD26 YME1L1 ACBD5 RAB18 WAC BAMBI MTPAP MAP3K8 ZNF438 ARHGAP12 KIF5B CUL2 CCNY ZNF37A ZNF33B CSGALNACT2 ZNF485 ZNF32 CXCL12 ALOX5 MARCH8 GDF10 ARHGAP22 C10ORF128 ERCC6 PGBD3 PARG FAM21D NCOA4 TIMM23 FAM21A FAM21B SGMS1 DKK1 IPMK CISD1 UBE2D1 TFAM CCDC6 RHOBTB1 ZNF365 NRBF2 REEP3 DNAJC12 SIRT1 PBLD DDX50 DDX21 KIAA1279 SRGN VPS26A SUPV3L1 HK1 TSPAN15 H2AFY2 TYSND1 SAR1A PPA1 EIF4EBP2 PCBD1 SLC29A3 C10ORF54 PSAP ASCC1 C10ORF104 DNAJB12 CBARA1 ECD MRPS16 ANXA7 PPP3CB CHCHD1 NDST2 SAMD8 VDAC2 COMTD1 C10ORF11 RPS24 PPIF SFTPD ANXA11 TSPAN14 NRG3 GHITM RGR FAM190B KIAA1128 WAPAL FAM35A ATAD1 PTEN RNLS STAMBPL1 LIPA IFIT2 IFIT3 IFIT5 RPP30 NUDT9P1 TNKS2 CPEB3 MARCH5 IDE HHEX CYP26A1 NOC3L TBC1D12 BLNK TM9SF3 FRAT1 FRAT2 PGAM1 ZDHHC16 MMS19 UBTD1 PI4K2A AVPI1 ZFYVE27 HPS1 GOT1 SLC25A28 COX15 CUTC ERLIN1 CHUK BLOC1S2 PKD2L1 NDUFB8 SFXN3 POLL C10ORF76 HPS6 LDB1 PPRC1 GBF1 PSD FBXL15 CUEDC2 ACTR1A TRIM8 C10ORF26 C10ORF32 CNNM2 NT5C2 PCGF6 USMG5 CALHM2 SH3PXD2A OBFC1 SLK C10ORF78 GSTO1 GSTO2 SORCS3 ADD3 SMNDC1 PDCD4 NCRNA00081 SHOC2 ACSL5 ZDHHC6 VTI1A FAM160B1 ATRNL1 GFRA1 KIAA1598 RAB11FIP2 C10ORF84 C10ORF46 EIF3A FAM45A RGS10 TIAL1 BAG3 INPP5F C10ORF119 SEC23IP PPAPDC1A BRWD2 PLEKHA1 C10ORF88 IKZF5 BUB3 CHST15 OAT LHPP FAM53B FAM175B UROS BCCIP DHX32 PTPRE MGMT PPP2R2D PWWP2B NKX6-2 TUBGCP2 ZNF511 C10ORF125 ECHS1 PAOX 

module 15
effector 1, intra segment CNV, chromosome 11

149 targets: BET1L RIC8A SIRT3 PSMD13 IFITM2 IFITM3 PTDSS2 RNH1 HRAS RASSF7 IRF7 DEAF1 TMEM80 EPS8L2 TALDO1 PDDC1 CD151 POLR2L TSPAN4 CHID1 AP2A2 TOLLIP CTSD MRPL23 CD81 TSSC4 SLC22A18 NAP1L4 CARS NUP98 PGAP2 STIM1 TRIM21 TRIM68 TRIM5 TRIM22 SMPD1 ARFIP2 RRP8 ILK TAF10 TPP1 MRPL17 ST5 C11ORF17 TMEM9B TMEM41B IPO7 SWAP70 RNF141 CTR9 DKK3 PARVA TEAD1 ARNTL RRAS2 COPB1 PSMA1 PIK3C2A NUCB2 SERGEF GTF2H1 TSG101 UEVLD PRMT3 BBOX1 METT5D1 DNAJC24 ELP4 PAX6 RCN1 EIF3M HIPK3 FBXO3 LMO2 NAT10 APIP PDHX CD44 SLC1A2 TRIM44 COMMD9 HSD17B12 EXT2 PEX16 KIAA0652 ARHGAP1 DDB2 ACP2 KBTBD4 SLC43A3 TMX2 MRPL16 VPS37C B3GAT3 PLA2G16 NUDT22 VEGFB GPR137 C11ORF2 CAPN1 DPF2 SCYL1 KAT5 EFEMP2 FIBP C11ORF68 DRAP1 RAB1B RIN1 B3GNT1 ZDHHC24 CTSF SSH3 NDUFV1 NDUFS8 CHKA SAPS3 CPT1A RAB6A CHCHD8 PAAF1 PPME1 SPCS2 UVRAG PRKRIR CLNS1A C11ORF67 NDUFC2 ALG8 GAB2 TMEM135 TAF1D YAP1 BIRC3 BIRC2 DYNC2H1 CUL5 ACAT1 TTC12 REXO2 SIDT2 UBE4A VPS11 DPAGT1 NLRX1 C11ORF63 EI24 SNX19 

module 16
effector 1, intra segment CNV, chromosome 12

125 targets: KDM5A WNK1 FBXL14 ADIPOR2 FKBP4 TULP3 PARP11 MRPL51 NOP2 COPS7A MLF2 C12ORF57 PHB2 EMG1 RIMKLB M6PR LOC100129361 LRP6 DDX47 HEBP1 KIAA1467 EMP1 WBP11 EPS8 STRAP DERA AEBP2 PYROXD1 RECQL LDHB KIAA0528 ETNK1 KRAS C12ORF11 FGFR1OP2 TM7SF3 MED21 STK38L MRPS35 CCDC91 ERGIC2 CAPRIN2 FAM60A DNM1L YARS2 TWF1 SFRS2IP RPAP3 PFKM ASB8 C12ORF41 LOC144438 ADCY6 DDX23 ARF3 PRKAG1 LMBR1L MCRS1 LARP4 ATF1 SLC11A2 LETMD1 CSRNP2 DAZAP2 C12ORF44 MFSD5 C12ORF10 PRR13 PCBP2 MAP3K12 ATP5G2 SMUG1 COPZ1 CD63 ORMDL2 RAB5B SUOX MYL6B OBFC2B CS CNPY2 ATP5B NACA SHMT2 R3HDM2 MARS DDIT3 MBD6 DCTN2 KIF5A PIP4K2C DTX3 SLC26A10 B4GALNT1 OS9 AGAP2 TSPAN31 CDK4 CYP27B1 METTL1 FAM119B TSFM AVIL CTDSP2 XRCC6BP1 USP15 MON2 TMEM5 XPOT TBK1 LEMD3 LLPH CAND1 MDM1 NUP107 SLC35E3 MDM2 YEATS4 CNOT2 KRR1 NAP1L1 OSBPL8 CCDC59 BRAP C12ORF52 

module 17
effector 1, intra segment CNV, chromosome 13

135 targets: MPHOSPH8 PSPC1 ZMYM5 ZMYM2 IFT88 N6AMT2 XPO4 SAP18 MRP63 EFHA1 SACS MIPEP PARP4 MTMR6 NUPL1 RNF6 WASF3 USP12 RPL21 GTF3A MTIF3 LNX2 PAN3 POMP UBL3 KATNAL1 HMGB1 USPL1 HSPH1 N4BP2L2 PDS5B STARD13 SPG20 ALG5 EXOSC8 FAM48A POSTN UFM1 C13ORF23 NHLRC3 LHFP COG6 FOXO1 MRPS31 SLC25A15 ELF1 WBP4 MTRF1 NARG1L KIAA0564 AKAP11 DNAJC15 CCDC122 NUFIP1 KIAA1704 GTF2F2 TPT1 COG3 ZC3H13 C13ORF18 ESD SUCLA2 NUDT15 MED4 ITM2B RB1 RCBTB2 FNDC3A CDADC1 CAB39L SETDB2 PHF11 RCBTB1 EBPL KPNA3 C13ORF1 TRIM13 DLEU1 RNASEH2B INTS6 WDFY2 DHRS12 UTP14C NEK3 THSD1 VPS36 SUGT1 TDRD3 PCDH9 C13ORF34 DIS3 PIBF1 COMMD6 UCHL3 CLN5 FBXL3 MYCBP2 RNF219 RBM26 SPRY2 TGDS GPR180 DZIP1 DNAJC3 UGGT2 UGCGL2 MBNL2 IPO5 FARP1 STK24 TM9SF2 CLYBL PCCA A2LD1 TMTC4 TPP2 C13ORF27 ERCC5 EFNB2 ARGLU1 ABHD13 IRS2 CARKD CARS2 ING1 ANKRD10 TUBGCP3 ATP11A PCID2 CUL4A DCUN1D2 TMCO3 TFDP1 CDC16 UPF3A 

module 18
effector 1, intra segment CNV, chromosome 14

258 targets: FLJ10357 CCNB1IP1 PARP2 OSGEP APEX1 TMEM55B METT11D1 SUPT16H CHD8 TOX4 DAD1 OXA1L LRP10 RBM23 PRMT5 HAUS4 PSMB5 C14ORF119 HOMEZ BCL2L2 NGDN THTPA DHRS4 DCAF11 WDR23 PSME1 FAM158A PSME2 RNF31 IRF9 IPO4 TM9SF1 CHMP4A MDP1 NEDD8 GMPR2 TINF2 RABGGTA DHRS1 C14ORF21 KHNYN SDR39U1 FOXG1 PRKD1 SCFD1 STRN3 AP4S1 HECTD1 HEATR5A ARHGAP5 NPAS3 C14ORF147 EAPP SNX6 CFL2 BAZ1A SRP54 FAM177A1 PPP2R3C KIAA0391 PSMA6 NFKBIA RALGAPA1 MBIP SEC23A SIP1 TRAPPC6B CTAGE5 FBXO33 C14ORF28 FAM179B FKBP3 RPS29 RPL36AL MGAT2 KLHDC2 SDCCAG1 ARF6 SOS2 L2HGDH ATP5S CDKL1 SAV1 PYGL TMX1 FRMD6 C14ORF166 PSMC6 STYX GNPNAT1 PLEKHC1 FERMT2 DDHD1 CNIH KIAA0831 GMFB CGRRF1 SAMD4A GCH1 MAPK1IP1L LGALS3 FBXO34 KTN1 PELI2 C14ORF101 MUDENG ACTR10 PSMA3 ARID4A TIMM9 KIAA0586 DACT1 DAAM1 C14ORF149 JKAMP C14ORF135 DHRS7 PPM1A MNAT1 SLC38A6 HIF1A SNAPC1 PPP2R5E WDR89 SGPP1 SYNE2 ESR2 MTHFD1 ZBTB25 ZBTB1 HSPA2 CHURC1 RAB15 FNTB MAX FUT8 GPHN MPP5 ATP6V1D EIF2S1 PIGH ARG2 VTI1B RDH11 ZFYVE26 ACTN1 DCAF5 EXD2 ERH SLC39A9 KIAA0247 COX16 SYNJ2BP MED6 PCNX SIPA1L1 RGS6 DPF3 DCAF4 ZFYVE1 RBM25 PSEN1 NUMB HEATR4 ACOT1 ACOT2 ACOT6 DNAL1 PNMA1 ZNF410 COQ6 ENTPD5 ALDH6A1 ABCD4 ISCA2 KIAA0317 YLPM1 DLST EIF2B2 MLH3 NEK9 TMED10 C14ORF1 TTLL5 TGFB3 C14ORF179 C14ORF118 ANGEL1 GSTZ1 VIPAR AHSA1 SPTLC2 ALKBH1 C14ORF156 SNW1 DIO2 GTF2A1 SEL1L GALC SPATA7 PTPN21 ZC3H14 FOXN3 C14ORF143 TDP1 PSMC1 CALM1 TTC7B C14ORF159 SMEK1 TRIP11 ATXN3 NDUFB1 CPSF2 GOLGA5 C14ORF109 UBR7 DDX24 DICER1 CLMN GLRX5 ATG2B PAPOLA VRK1 SETD3 CCNK CCDC85C EML1 YY1 SLC25A29 WARS WDR25 PPP2R5C DYNC1H1 HSP90AA1 WDR20 ZNF839 CINP TECPR2 RCOR1 TRAF3 CDC42BPB EIF5 MARK3 TRMT61A BAG5 C14ORF153 KLC1 ZFYVE21 PPP1R13B C14ORF2 SIVA1 AKT1 C14ORF79 BRF1 BTBD6 PACS2 MTA1 

module 19
effector 1, intra segment CNV, chromosome 15

160 targets: TUBGCP5 CYFIP1 NIPA2 WHAMML1 UBE3A MTMR15 NDNL2 TJP1 AVEN C15ORF24 PGBD4 C15ORF29 TMEM85 SLC12A6 NOP10 AQR ZNF770 SPRED1 FSIP1 EIF2AK4 SRP14 IVD C15ORF57 RPUSD2 FAM82A2 DNAJC17 ZFYVE19 VPS18 CHP LOC729082 NDUFAF1 RTF1 MAPKBP1 JMJD7 VPS39 TMEM87A ZFP106 SNAP23 LRRC57 HAUS2 CDAN1 TTBK2 UBR1 TMEM62 CCNDBP1 LCMT2 ADAL ZSCAN29 TUBGCP4 TP53BP1 HISPPD2A PDIA3 ELL3 SERF2 C15ORF63 HYPK MFAP1 CASC4 CTDSPL2 LOC645212 EIF3J SPG11 B2M TRIM69 SORD SPATA5L1 PLDN DUT SHC4 EID1 SECISBP2L COPS2 GALK2 DTWD1 FLJ10038 USP8 TRPM7 SPPL2A LYSMD2 TMOD3 MAPK6 ARPP19 KIAA1370 RSL24D1 PIGB CCPG1 FLJ27352 DYX1C1 NEDD4 ZNF280D GCOM1 ADAM10 FAM63B RNF111 GTF2A2 BNIP2 NARG2 VPS13C RPS27L RAB8B APH1B FAM96A PPIB TRIP4 SPG21 PDCD7 CLPX PARP16 DPP8 C15ORF44 SLC24A1 DENND4A RAB11A TIPIN SNAPC5 SMAD3 AAGAB MAP2K5 PIAS1 FEM1B RPLP1 PKM2 HEXA ARIH1 BBS4 ADPGK NPTN PML EDC3 C15ORF17 COX5A PPCDC COMMD4 PTPN9 SNUPN IMP3 ETFA RCN2 IDH3A WDR61 PSMA4 MORF4L1 MTHFS ZFAND6 EFTUD1 RPS17 FAM103A1 C15ORF40 BTBD1 WDR73 SEC11A MRPL46 MRPS11 POLG AP3S2 CIB1 MEF2A LINS1 ASB7 SELS 

module 20
effector 1, intra segment CNV, chromosome 16

105 targets: RNPS1 TCEB2 DNAJA3 DEXI C16ORF62 LYRM1 METTL9 UQCRC2 COG7 NDUFAB1 PALB2 DCTN5 LCMT1 SEPHS2 VPS35 DNAJA2 ITFG1 PHKB LONP2 SIAH1 N4BP1 PAPD5 BRD7 CYLD SALL1 RBL2 FTO AMFR NUDT21 OGFOD1 NUP93 FAM192A ARL2BP CIAPIN1 COQ9 POLR2C KATNB1 ZNF319 C16ORF57 CSNK2A2 CNOT1 GOT2 TK2 FAM96B E2F4 TMEM208 ATP6V0D1 GFOD2 RANBP10 THAP11 NUTF2 PSKH1 DDX28 DUS2L PRMT7 SNTB2 VPS4A COG8 NIP7 TERF2 CYB5B NFAT5 AARS DDX19B DDX19A COG4 SF3B3 VAC14 ZNF23 AP1G1 KIAA0174 DHODH TXNL4B PSMD7 GLG1 TMEM170A ADAT1 KARS MON1B WWOX C16ORF61 ATMIN GCSH GAN MPHOSPH6 HSBP1 MLYCD MBTPS1 KIAA1609 KLHL36 USP10 ZDHHC7 COX4NB COX4I1 MAP1LC3B KLHDC4 APRT TRAPPC2L SPG7 RPL13 CHMP1A FANCA TCF25 DEF8 CENPBD1 

module 21
effector 1, intra segment CNV, chromosome 17

19 targets: VPS53 CRK INPP5K PITPNA SMYD4 RPA1 RNF167 SPAG7 DERL2 SAT2 NDEL1 ATPAF2 GGNBP2 AP1GBP1 DDX52 MRPL45 RPL23 MED24 APPBP2 

module 22
effector 1, intra segment CNV, chromosome 18

35 targets: USP14 THOC1 SMCHD1 NDUFV2 PPP4R1 VAPA NAPG AFG3L2 CEP76 PSMG2 SEH1L CEP192 RNMT MIB1 C18ORF21 ELP2 PIK3C3 ATP5A1 PIAS2 IER3IP1 SMAD2 MBD1 CXXC1 TXNL1 NARS VPS4B TMX3 RTTN C18ORF55 ZNF516 ATP9B CTDP1 PQLC1 TXNL4A C18ORF22 

module 23
effector 1, intra segment CNV, chromosome 19

462 targets: SHC2 CDC34 BSG POLRMT RNF126 PTBP1 MED16 C19ORF22 WDR18 C19ORF6 POLR2E STK11 ATP5D MIDN CIRBP MUM1 NDUFS7 GAMT RPS15 MBD3 TCF3 CSNK1G2 BTBD2 AP3D1 PLEKHJ1 LSM7 SPPL2B TIMM13 GADD45B SGTA THOP1 ZNF554 ZNF57 ZNF77 TLE2 AES GNA11 NCLN NFIC FZR1 C19ORF28 HMG20B C19ORF29 APBA3 DAPK3 EEF2 PIAS4 ZBTB7A MAP2K2 SIRT6 CCDC94 MPND SH3GL1 UBXN6 C19ORF10 FEM1A KDM4B PTPRS SAFB2 LONP1 PRR22 RANBP3 RFX2 CLPP GTF2F1 KHSRP TRIP10 ZNF557 ARHGEF18 PNPLA6 SNAPC2 TIMM44 CD320 NDUFA7 RPS28 HNRNPM ZNF558 ZNF317 ZNF177 ZNF266 ZNF426 ZNF121 ZNF562 FBXL12 COL5A3 C19ORF66 EIF3G DNMT1 MRPL4 FDX1L TYK2 CDC37 KEAP1 KRI1 SLC44A2 ILF3 QTRT1 TMED1 SMARCA4 KANK2 DOCK6 TMEM205 PRKCSH ECSIT ELOF1 ZNF823 ZNF441 ZNF439 ZNF700 ZNF433 ZNF20 ZNF625 ZNF136 ZNF44 ZNF563 ZNF442 ZNF799 ZNF443 ZNF709 ZNF564 ZNF791 C19ORF56 WDR83 TNPO2 HOOK2 GCDH FARSA NFIX TRMT1 CCDC130 MRI1 LOC284454 CC2D1A DCAF15 CD97 PKN1 DNAJB1 TECR ZNF333 SYDE1 ILVBL NOTCH3 BRD4 AKAP8 AKAP8L WIZ RAB8A FAM32A EPS15L1 C19ORF44 CHERP SLC35E1 MED26 C19ORF42 SIN3B MYO9B USE1 NR2F6 C19ORF62 ANO8 GTPBP3 FAM125A SLC27A1 PGLS JUND SSBP4 C19ORF50 UBA52 C19ORF60 UPF1 SFRS14 COPE DDX49 HOMER3 ARMC6 TMEM161A SF4 RFXANK NR2C2AP KIAA0892 GATAD2A NDUFA13 ATP13A1 ZNF14 ZNF506 ZNF253 ZNF93 ZNF682 ZNF486 ZNF85 ZNF430 ZNF431 ZNF708 ZNF738 ZNF429 ZNF100 ZNF43 ZNF91 ZNF675 ZNF254 UQCRFS1 POP4 C19ORF12 C19ORF2 PDCD5 ANKRD27 NUDT19 SLC7A9 CCDC123 GPATCH1 CEBPG PEPD KCTD15 LSM14A KIAA0355 GPI PDCD2L UBA2 ZNF302 ZNF181 ZNF30 USF2 TMEM147 HAUS5 RBM42 MLL4 U2AF1L4 PSENEN LIN37 LRFN3 POLR2I TBCB CAPNS1 ZNF565 ZNF146 ZNF566 ZNF567 ZNF850P ZNF345 ZNF829 ZNF568 ZNF585A ZNF585B ZNF383 HKR1 ZNF527 ZNF571 ZFP30 ZNF573 PSMD8 FAM98C EIF3K ACTN4 ECH1 NFKBIB SARS2 MRPS12 FBXO17 PAF1 SUPT5H EID2 FBL PSMC4 ZNF546 ZNF780A AKT2 ADCK4 C19ORF54 RAB4B EGLN2 HNRNPUL1 CCDC97 ATP5SL RPS19 ARHGEF1 RABAC1 ZNF574 ZNF526 GSK3A ERF CIC MEGF8 ETHE1 XRCC1 LOC390940 IRGQ ZNF576 ZNF428 CADM4 C19ORF61 ZNF283 ZNF45 ZNF155 ZNF230 ZNF222 ZNF223 ZNF284 ZNF224 ZNF225 ZNF234 ZNF226 ZNF227 ZNF235 ZFP112 ZNF285A ZNF180 PVR PVRL2 TOMM40 CLPTM1 SFRS16 MARK4 ERCC2 PPP1R13L CD3EAP ERCC1 OPA3 SNRPD2 FBXO46 DMPK DMWD SYMPK IRF2BP1 PRKD2 STRN4 FKRP AP2S1 SAE1 KPTN NAPA EHD2 GLTSCR2 SEPW1 CARD8 EMP3 KDELR1 GRWD1 KCNJ14 CYTH2 RPL18 SPHK2 NTN5 BCAT2 PLEKHA4 NUCB1 GYS1 RUVBL2 SNRNP70 TRPM4 PIH1D1 FLT3LG RPL13A NOSIP IRF3 PRMT1 MED25 PTOV1 PNKP NUP62 VRK3 ZNF473 NR1H2 C19ORF48 CTU1 ETFB ZNF175 ZNF577 ZNF613 ZNF350 ZNF615 ZNF614 ZNF432 ZNF841 ZNF616 PPP2R1A ZNF480 ZNF528 ZNF578 ZNF701 ZNF137 ZNF83 ZNF611 ZNF600 ZNF468 ZNF320 ZNF816A ZNF415 ZNF347 ZNF665 ZNF845 ZNF765 ZNF761 ZNF813 ZNF331 NDUFA3 TFPT PRPF31 CNOT3 LENG1 MBOAT7 TSEN34 TTYH1 PPP1R12C SAPS1 HSPBP1 RPL28 ISOC2 ZNF628 NAT14 ZNF580 ZNF581 CCDC106 ZNF787 ZNF444 ZSCAN5A ZNF667 ZNF471 ZNF71 ZNF264 AURKC ZNF543 ZNF304 TRAPPC2P1 ZNF547 ZNF548 ZNF17 VN1R1 ZNF772 ZNF419 ZNF773 ZNF549 ZNF550 ZNF416 ZNF530 ZNF134 ZNF211 ZNF551 ZNF671 ZNF776 ZNF586 ZNF552 ZNF587 ZNF814 ZNF418 ZNF256 C19ORF18 ZNF606 ZNF544 ZNF8 ZNF497 RPS5 ZNF584 ZNF132 ZNF324 ZNF446 SLC27A5 ZBTB45 TRIM28 CHMP2A UBE2M MZF1 MGC2752 

module 24
effector 1, intra segment CNV, chromosome 20

184 targets: C20ORF96 ZCCHC3 RBCK1 TBC1D20 CSNK2A1 PSMF1 NSFL1C SIRPA NOP56 IDH3B FAM113A VPS16 PTPRA MRPS26 UBOX5 FASTKD5 DDRGK1 ITPA ATRN C20ORF27 CENPB CDC25B C20ORF29 MAVS PANK2 RNF24 SMOX RASSF2 C20ORF30 CDS2 RP5-1022P6.2 TRMT6 CRLS1 MKKS JAG1 TASP1 ESF1 KIF16B SNRPB2 DSTN RRBP1 SNX5 C20ORF72 CSRP2BP ZNF133 C20ORF12 POLR3F RBBP9 SEC23B SLC24A3 CRNKL1 XRN2 NXT1 GZF1 CST3 C20ORF3 ENTPD6 PYGB GINS1 ZNF337 HM13 PDRG1 TM9SF4 PLAGL2 POFUT1 KIF3B ASXL1 MAPRE1 CDK5RAP1 CBFA2T2 PXMP4 CHMP4B RALY EIF2S2 AHCY ITCH DYNLRB1 PIGU NCOA6 GGT7 ACSS2 GSS TRPC4AP EDEM2 EIF6 UQCC CEP250 ERGIC3 CPNE1 NFS1 RBM39 PHF20 SCAND1 C20ORF4 DLGAP4 TGIF2 C20ORF24 RBL1 RPN2 CTNNBL1 KIAA0406 RPRD1B SNHG11 KIAA1219 ACTR5 DHX35 TOP1 PLCG1 ZHX3 CHD6 IFT52 C20ORF111 FITM2 TTPAL YWHAB PABPC1L STK4 SYS1 PIGT DNTTIP1 ACOT8 ZSWIM1 CTSA SLC35C2 ELMO2 ZNF334 SLC2A10 EYA2 NCOA3 ARFGEF2 CSE1L STAU1 DDX27 ZNFX1 B4GALT5 SLC9A8 SPATA2 RNF114 ADNP DPM1 MOCS3 ATP9A SALL4 ZFP64 ZNF217 DOK5 C20ORF108 CSTF1 C20ORF43 BMP7 RAE1 RBM38 RAB22A VAPB STX16 NPEPL1 GNAS TH1L SLMO2 CDH4 TAF4 LSM14B PSMA7 OSBPL2 LAMA5 C20ORF20 TCFL5 DIDO1 C20ORF11 YTHDF1 ARFGAP1 PPDPF GMEB2 STMN3 RTEL1 ARFRP1 ZGPAT SLC2A4RG TPD52L2 UCKL1 ZNF512B PRPF6 TCEA2 PCMTD2 

module 25
effector 1, intra segment CNV, chromosome 21

27 targets: HSPA13 NRIP1 USP25 BTG3 C21ORF91 MRPL39 ATP5J ADAMTS1 RNF160 USP16 CCT8 SOD1 C21ORF59 IFNAR1 GART SON ATP5O DOPEY2 HLCS PIGP PSMG1 RRP1B PDXK CSTB RRP1 TRAPPC10 SUMO3 

module 26
effector 1, intra segment CNV, chromosome 22

185 targets: ATP6V1E1 BCL2L13 MICAL3 PEX26 DGCR2 DGCR14 SLC25A1 CLTCL1 HIRA MRPL40 C22ORF39 UFD1L C22ORF29 COMT TRMT2A RANBP1 PI4KAP1 KLHL22 MED15 POM121L4P PI4KA SNAP29 CRKL LZTR1 THAP7 HIC2 UBE2L3 PPIL2 MAPK1 LOC96610 GNAZ BCR SMARCB1 SLC2A11 MIF DDTL DDT CABIN1 SPECC1L CYTSA C22ORF13 SNRPD3 C22ORF36 CRYBB2 LRP5L CRYBB2P1 ADRBK2 HPS4 SRRD TFIP11 TPST2 PITPNB TTC28 CHEK2 HSCB CCDC117 XBP1 ZNRF3 RHBDD3 GAS2L1 AP1B1 THOC5 NIPSNAP1 NF2 ZMAT5 UCRC ASCC2 MTMR3 TBC1D10A SF3A1 SEC14L2 PES1 DUSP18 MORC2 TUG1 RNF185 LIMK2 PIK3IP1 PATZ1 DRG1 EIF4ENIF1 PISD C22ORF30 DEPDC5 YWHAH C22ORF28 FBXO7 TIMP3 LARGE HMGXB4 TOM1 MCM5 RBM9 APOL2 MYH9 TXN2 FOXRED2 EIF3D RABL4 MPST KCTD17 CDC42EP1 GGA1 NOL12 TRIOBP H1F0 GCAT ANKRD54 EIF3L MICALL1 POLR2F TMEM184B CSNK1E DDX17 TOMM22 JOSD1 GTPBP1 UNC84B DNAL4 KIAA1659 CBX6 RPL3 SYNGR1 MAP3K7IP1 SMCR7L ATF4 RPS19BP1 TNRC6B ADSL SGSM3 MKL1 SLC25A17 ST13 XPNPEP3 RBX1 EP300 L3MBTL2 RANGAP1 TOB2 PHF5A ACO2 POLR3H PMM1 PPPDE2 XRCC6 NHP2L1 SREBF2 NAGA NDUFA6 TCF20 RRP7A POLDIP3 CYB5R3 ARFGAP3 PACSIN2 TTLL1 MCAT TSPO TTLL12 SAMM50 NUP50 C22ORF9 ATXN10 C22ORF40 TTC38 TRMU GRAMD4 CERK TBC1D22A BRD1 ZBED4 ALG12 CRELD2 PIM3 TRABD TUBGCP6 MAPK12 PLXNB2 SAPS2 SBF1 LMF2 SCO2 CPT1B CHKB ARSA 

module 27
effector 1, intra segment CNV, chromosome 23

12 targets: HDHD1A GEMIN8 CA5BP ZRSR2 EIF1AX EIF2S3 USP9X KDM6A KDM5C RPS4X TSIX XIST 

module 28
effector 1, intra segment CNV, chromosome 24

21 targets: CD99 RPS4Y1 ZFY PRKY TTTY15 USP9Y DDX3Y UTY TMSB4Y NLGN4Y HSFY1 HSFY2 NCRNA00185 TTTY14 CYORF14 CYORF15A CYORF15B KDM5D EIF1AY RPS4Y2 PRY2 

module 29
effector 1, inter segment CNV, chromosome 7, positive, 5 regulators: EGFR BBS9 MAD1L1 RPA3 PMS2 
117 targets: PLA2G2A XKR8 SPATA6 CTH F3 CNN3 VAV3 PSRC1 TSTD1 KLHDC9 IER5 KLHDC8A MOSC2 AGT PLD5 FAM84A MEIS1 DBI TNFAIP6 PPP1R1C IDH1 PPIAP18 CISH ROBO2 NEK11 CPNE4 TMEM22 NMNAT3 PLSCR1 P2RY1 IL12A ETV5 HES1 PPARGC1A ARAP2 SLC4A4 CXCL11 ART3 C4ORF49 ACOT12 AFAP1L1 KCNIP1 ELOVL2 GMPR LRRC16A NOTCH4 BCKDHB CNR1 NR2E1 GJA1 PKIB FABP7 CRISPLD1 LOC100192378 CA2 TMEM71 ARC IFNK PTGS1 PPIAP19 FAM196A ILK STK33 ARNTL BBOX1 ELP4 LMO2 MDK BATF2 KCTD14 HEPACAM DBX2 CCDC65 METTL7B ACSS3 SOCS2 RFX4 HVCN1 RPH3A TNFRSF19 MIPEP MAB21L1 SOHLH2 EDNRB CLYBL ZIC2 A2LD1 CDC16 CALM1 GATM MYO5C ACSBG1 FAM108C1 NME3 SALL1 COQ9 TLCD1 PIPOX HOXB3 C18ORF16 DTNA ZNF555 C19ORF70 GPR108 PEX11G FBXW9 ASNA1 LOC390940 ZNF541 FLJ26850 SLC27A5 GRIK1 GCAT MLC1 INE2 CITED1 KLHL4 

module 30
effector 1, inter segment CNV, chromosome 9, positive, 7 regulators: TOPORS CDKN2A MLLT3 LHX2 DBC1 JAK2 RECK 
72 targets: COL11A1 GSTM3 CSDE1 AIM2 CD247 F5 ZNF281 BCL11A PAIP2B POLE4 ANKRD20B LASS6 RBMS3 PLS1 SLIT2 LOC401127 RASL11B RASGEF1B RPS6P6 CLGN GUCY1A3 BASP1 PLCXD3 GHR SGCD PHACTR1 ENPP4 TMEM200A C7ORF16 GNAI1 SEMA3C HGF DYNC1I1 MGC72080 TUSC3 SULF1 C8ORF84 ZFPM2 CRTAC1 ADRA2A PSTK ANO5 DGAT2 RPS6P1 NAV3 PAWR PPFIA2 MGAT4C NTN4 LOC284232 OR7E37P FAM155A FLRT2 RPS6KA5 BMF SLCO3A1 ATF7IP2 EPB41L3 CABLES1 MCART2 PLCB4 C21ORF91 REPS2 IL1RAPL1 LPAR4 FAM133A RPL36A LHFPL1 IGSF1 MCF2 TKTL1 CD24 

module 31
effector 1, inter segment CNV, chromosome 14, positive, 10 regulators: MAX RGS6 ESR2 NUMB IRF9 APEX1 C14ORF166 DICER1 ARID4A HIF1A 
26 targets: PDPN PLA2G5 GADD45A CNIH3 SLC4A7 CHST2 ARSJ USP53 ITGA2 LRRC16A LRRC17 hCG_2030429 TMED10P CTAGEP RPL36AP40 LMO2 RIN1 FOXO1 KCTD12 RASGRP1 PMP22 CD97 AXL ERCC2 EHD2 ARSF 

module 32
effector 1, inter segment CNV, chromosome 19, positive, 18 regulators: DNMT1 RFX2 STK11 JUND C19ORF6 TYK2 NDUFA13 MBD3 USF2 TCF3 ERF ERCC2 MZF1 ZNF444 AKT2 BRD4 IRF3 NR2F6 
122 targets: CCNL2 COL16A1 MACF1 KIAA0754 SKINTL AMY1A VAV3 OVGP1 NOTCH2NL NES RAB3GAP2 TRIB2 KLHL29 ALK EPAS1 FLJ40330 GGT8P TMEM131 CNGA3 INHBB SATB2 LRRC2 LAMB2 P2RY1 SGEF SHOX2 KCNMB3 ATP13A4 HES1 PIGG GPR125 PRDM5 ANXA5 SMAD1 TRIO CDH6 ZFR SFRS12 TNPO1 SEMA6A NRG2 ARAP3 SPRY4 ZFP2 ID4 C6ORF15 POU3F2 NR2E1 FABP7 LAMA2 COL28A1 ITGB8 GRB10 GATAD1 DLC1 FZD3 EXTL3 KIF13B ZFHX4 DCAF4L2 PCSK5 GAS1 ZEB1 CTNND1 SLC3A2 C11ORF61 NANOG ITPR2 NPFF ACSS3 SOCS2 RFX4 SACS SPATA13 LHFP THSD1 DZIP1 IRS2 ATP11A METTL3 TM9SF1 TRIM9 FERMT2 KIAA0831 SAMD4A RPL13AP3 C14ORF101 DPF3 RBM25 ABCD4 NEK9 POMT2 PTPN21 ZC3H14 SMEK1 BAG5 GATM SEMA6D MYO5C NEIL1 UNC45A TTC23 PKD1 NPIP NETO2 CAPNS2 SLC12A4 SPG7 ANKFY1 NOS2 PIPOX FKBP10 KAT2A SOX9 SMCHD1 AQP4 CDH2 DTNA GRIK1 MID1 PHKA2 GRIA3 

module 33
effector 1, inter segment CNV, chromosome 20, positive, 5 regulators: GNAS BMP7 RBBP9 NCOA3 ZNF217 
31 targets: VAV3 KCNF1 TRIB2 ACSL3 SPRY1 ELOVL2 TEAD3 PDGFA ALG8 ACSS3 SOCS2 SPRY2 RGS6 RASGRP1 BLM WSCD1 PIGL PIPOX ETV4 TBX2 SOX9 TMEM161A FBXO17 ERF LOC390940 PRKD2 KPTN ZNF432 ZSCAN5A ZNF134 GRIK1 

module 34
effector 1, inter segment CNV, chromosome 7, negative, 7 regulators: EGFR EZH2 ACHE HIP1 DMTF1 GLI3 PMS2 
32 targets: COL11A1 SYT6 RASAL2 YPEL5 AMOTL2 PPP2R3A RBPJ SERINC5 JARID2 E2F3 TTRAP EYA1 PABPC1 RBPJP7 NANS LOC220906 SUPV3L1 GLYATL1 SLC38A1 REC8 MAGEL2 FRMD5 NXN C18ORF1 CRLF1 TMEM90B DBNDD2 RBM11 ZC4H2 NAP1L2 MUM1L1 F8A1 

module 35
effector 1, inter segment CNV, chromosome 10, negative, 20 regulators: MAP3K8 FRAT1 HHEX TNKS2 ANXA7 BMI1 MGMT CCDC6 VDAC2 FRAT2 PLXDC2 CXCL12 BLNK CUL2 PTEN TFAM NCOA4 CHUK BCCIP WAPAL 
249 targets: NCRNA00115 KIAA0495 KHDRBS1 B4GALT2 NASP CDKN2C LPHN2 FNBP1L IGSF3 PTGFRN SETDB1 TNN KIAA0040 IER5 PROX1 TAF1A EXO1 E2F6 TRIB2 ATAD2B C2ORF44 MSH2 MEIS1 KDM3A SNRNP200 CHST10 ANAPC1 GLI2 HOXD11 HOXD10 BARD1 OBSL1 SLC4A3 LRRN1 CIDEC CIDECP TSEN2 RAF1 ZNF167 KIF15 TMEM158 LARS2 CSPG5 DALRD3 DAG1 RBM6 RBM5 WDR82 SOX2 EPHB3 C3ORF70 TRA2B FGFR3 WHSC2 PROM1 DHX15 NSUN7 PAICS HMGB2 SEMA5A SLC1A3 MAP3K1 C5ORF13 ZNF608 ALDH7A1 LMNB1 CDC23 PCDHB3 PCDHB6 PCDHB13 PCDHGA1 PCDHGC3 ARAP3 HNRNPH1 DDR1 DOM3Z ZNF204 ZNF193 BAT1 FANCE XPO5 VEGFA BEND3 C6ORF118 FSCN1 IGF2BP3 HNRNPA2B1 CREB5 CLIP2 GTF2I GTF2IRD2 NSUN5B CDK6 PILRB FAM3C MEST LRGUK PTN DENND2A FLJ40852 ZNF783 WRN PRKDC MCM4 RAD54B DPY19L4 MATN2 ATAD2 SQLE ARC ZNF7 C8ORF33 FREM1 B4GALNT4 PGAP2 RRM1 DCHS1 STK33 E2F8 NAT10 CKAP5 C11ORF49 SSRP1 NXF1 RBM4 LRP5 MED17 TMEM133 GRIA4 SLC35F2 EI24 ACAD8 CCND2 CRY1 TMEM120B KNTC1 POLE SACS HMGB1 MAB21L1 EXOSC8 LHFP SLC25A15 NARG1L THSD1 PCDH8 SPRY2 DZIP1 ING1 TUBGCP3 RBM23 PRMT5 FOXG1 NPAS3 FERMT2 MTHFD1 EXD2 SIPA1L1 DPF3 MLH3 ZC3H14 MTA1 CRIP2 TSPAN3 RLBP1 RHBDF1 E4F1 TRAP1 EARS2 GPR56 CTCF DHODH CDK10 GEMIN4 GLOD4 RPA1 TSR1 SGSM2 KIAA0753 PFAS PEMT DRG2 DHRS13 LIG3 SC65 ACLY GJC1 HILS1 MKS1 HEATR6 NUP85 SEPT9 C17ORF70 WDR45L ZNF521 LMNB2 CHAF1A UHRF1 PPAN C19ORF52 ZNF653 DHPS FBXW9 RNASEH2A STX10 DDX39 HAUS8 GDF1 DDX49 LRP3 FBXO17 C19ORF61 ZNF45 ZNF180 ERCC2 DMPK SAE1 LIG1 RUVBL2 PRMT1 PTOV1 ZNF473 POLD1 C19ORF48 PPP2R1A ZNF665 TSEN34 UBE2S NAT14 U2AF2 ZNF211 ZNF551 ZSCAN18 ZNF544 TRIM28 CHMP2A SOX12 C20ORF202 TPX2 DNMT3B EMILIN3 MYBL2 CDH4 COL9A3 CDC45L ZNF74 GCAT SHROOM2 DKC1 

module 36
effector 1, inter segment CNV, chromosome 19, negative, 23 regulators: RFX2 STK11 DNMT1 TYK2 ZNF350 C19ORF6 IRF3 SMARCA4 BRD4 NR2F6 TCF3 NFIC MBD3 ERCC2 AKT2 NDUFA13 USF2 NR1H2 ZNF444 ACTN4 MZF1 ERF JUND 
182 targets: GPR153 RHCE ATPIF1 C1ORF203 HIST2H2AA3 HIST2H2BE BOLA1 MLLT11 SELENBP1 OAZ3 SPRR2G CREB3L4 TPM3 GBAP DARC PFDN2 NIT1 RABIF C1ORF97 RPS6KC1 SUSD4 HIST3H2BB TSSC1 HPCAL1 ATP6V1E2 POLE4 FAM176A LRRTM4 CIAO1 SULT1C2 POLR2D NXPH2 DUSP19 ZNF804A PTPRN NDUFB4 FBLN2 SS18L2 NDUFAF3 ALCAM COX17 PCDH7 RASL11B C4ORF22 UGT8 TRAM1L1 CLGN BASP1 HSPB3 ANKRD55 GDF9 ATP10B RNF130 BPHL TMEM14B TPMT HIST1H2BC HIST1H2AC HIST1H2BD HIST1H2AD HIST1H2BG HIST1H2AE HIST1H2AG HIST1H2BK MOG MRPS18B RNF5 NFKBIE ENPP4 POPDC3 TBPL1 ADAP1 STYXL1 GNAI1 HGF DYNC1I1 MGC72080 STAR ENPP2 SH3GL2 SLC44A1 NDUFA8 STXBP1 AK1 C9ORF119 FREQ SLC2A6 PTGDS MSRB2 THNSL1 TIMM23 CISD1 CTNNA3 PBLD DDX50 PPA1 LRRC20 ASCC1 CBARA1 MRPS16 PPIF PCDH21 COX15 CUTC C10ORF76 CUEDC2 ACTR1A SORCS3 LOC282997 NCRNA00081 GFRA1 C10ORF82 KIAA1598 FAM45A UROS ZNF511 ECHS1 NRIP3 ARL2 FAM89B UCP2 LIPT2 C11ORF71 THY1 OR8B8 NINJ2 AKAP3 CD27 NECAP1 KLRC3 OR7E47P PPP1R1A B4GALNT1 SLC6A15 TSPAN19 CRADD ANO4 TXNRD1 C12ORF24 CABP1 OR7E37P OR7E156P STXBP6 JMJD7 DET1 PCSK6 ATP6V0C ACSM5 PHKG2 CBLN1 FA2H NUDT7 VAT1L MLX CDC27 SNX11 WBP2 RAB40B ARHGAP28 SMAD7 MBP ANKRD5 MACROD2 PPP1R16B BCAS1 RBM11 PIGP H2BFS GAL3ST1 SOX10 KIAA1644 MAP7D2 IL1RAPL1 NR0B1 TIMM17B TIMM8A CXORF57 PAK3 LHFPL1 RAB33A GPC3 FGF13 

module 37
effector 1, mutation EGFR, positive, 
18 targets: MSX1 PPARGC1A EGFR DENND2A PLCE1 TUFM GPX4 CD320 ZNF177 EIF3G ZNF20 WDR83 IDH3B PTPRA ADAM33 CDK5RAP1 PLCG1 OFD1 

module 38
effector 1, mutation EGFR, negative, 
15 targets: PTGS2 PLEKHB2 CALCRL TMEM45A RGS17 UBAP1 SHB TBC1D2 SGMS1 C10ORF119 FAM175B AQP9 EGFL6 TBC1D8B CLIC2 

module 39
effector 1, mutation TP53, positive, 
30 targets: KDM1 GNL2 YY1AP1 DAP3 AIM2 UCK2 SMYD3 RNASEH1 MTHFD2 GBX2 PCDHB2 CUTA ST7 SND1 DOK2 CBWD1 ARPC5L FREQ EDF1 KIF20B DDX10 OR7E156P NPIPL2 SPHK1 ZNF329 HSF2BP FTSJ1 CSTF2 RPL36A AMMECR1 

module 40
effector 1, mutation TP53, negative, 
48 targets: SLC6A9 PDE4B VAV3 RGS5 GPR37L1 ADORA1 RASGRP3 B3GALT1 SSFA2 CYP27A1 SLC6A11 DAG1 P2RY1 FGFR3 C4ORF19 PLAC8 SLC1A3 CKMT2 PJA2 ALDH7A1 CDKN1A GPR116 FHL5 NR2E1 SEPT7 CA2 MMRN2 LMO2 CADM1 MYF5 PCDH9 RYR3 RASGRP1 GATM MYO5C NEO1 CIB2 RLBP1 ATP1B2 NLK HIGD1B KCNJ2 FDXR PIGN GNG7 OLFM2 GRIK1 C21ORF62 

module 41
effector 1, mutation NF1, positive, 
82 targets: MAP3K6 GPR3 JUN GAPDHL9 ACP6 SHC1 GLT25D2 CHI3L1 CRIM1 NPAS2 SLC20A1 DPP4 NRP2 MREG IGFBP5 BHLHE40 OXTR CAMK1 HRH1 GBE1 DCBLD2 BX647187 CHST2 CHRNA9 ARSJ PDZD2 MAP1B FEM1C PHF15 CXCL14 EGR1 HMGXB3 RIPK1 CDKN1A FAM46A MOXD1 EYA4 GAPDHL19 SNX9 MPP6 C7ORF42 SERPINE1 PMPCB MET CHPF2 TNFRSF10B ZCCHC6 EGR2 DNMBP SLN GAPDH BCAT1 CAPRIN2 BICD1 ITGA5 DUSP6 GIT2 EFNB2 LGALS3 MYO1E CA12 HOMER2 MT2A MAP2K3 ITGA3 ABCC3 SLC16A6 C1QTNF1 NPC1 PLIN3 ANGPTL4 GDF15 PMEPA1 LAMA5 MCHR1 RPS6KA3 YY2 SRPX CHST7 TIMP1 PHKA1 SRPX2 

module 42
effector 1, methylation CD40 , negative, 
116 targets: SH3BGRL3 CD52 C1ORF38 PLK3 SLC25A24 C1ORF59 CD2 S100A11 SH2D2A DUSP23 CFH CD55 G0S2 CYP1B1 IGK@ RNF149 FHL2 PSD4 GYPC PTPN18 COL6A3 FBLN2 CMTM7 CSTA TRIM59 SPON2 SPATA18 IGJ SLC39A8 C4ORF32 IL7R DAB2 BHMT2 MGAT1 IFITM4P IER3 TPBG ME1 DSE SUNC1 COL1A2 BRI3 TES ZC3HAV1L CLDN23 RAB11FIP1 LY96 TSPYL5 CTHRC1 SLA B4GALT1 OSTF1 PTER SVIL AIFM2 C10ORF11 ANXA11 HPS1 USMG5 IFITM2 CTSD NRIP3 EHBP1L1 ADRBK1 POLD4 CABP4 TTC12 IL10RA CACNA2D4 LTBR CD27 CLEC4D PLBD1 GALNT6 IGFBP6 ITGB7 STAT6 LUM C13ORF31 LTBP2 THBS1 SPINT1 FBN1 PLEKHO2 ISLR STRA6 MESDC1 MCTP2 CPPED1 IL4R HERPUD1 NQO1 ZFPM1 ASGR2 CCDC42 TRPV2 CCL5 FMNL1 COPZ2 COL1A1 FAM20A MYL12A FBN3 LOC644189 SPINT2 BLVRB FTL CD40 MMP11 SELM APOL1 PARVB FBLN1 DYNLT3 MPP1 CLIC2 

module 43
effector 1, methylation GSTM1 , negative, 
39 targets: GSTM1 TMEM214 TMEM150A ZAP70 LBA1 SEMA3F SLC12A7 MGAT1 TAPBP TXNDC5 COL1A2 C7ORF43 PCOLCE PDIA4 NUB1 ENG EFEMP2 SSH3 MMP14 THBS1 FBN1 NAGPA LITAF B3GNT9 ZFPM1 MRC2 CYB561 MYL12A PSTPIP2 NOTCH3 PLD3 CYP2S1 KDELR1 CDC42EP5 MYL9 SLC17A9 CTA-246H3.1 PRR5 FBLN1 

module 44
effector 1, mir hsa-miR-30e* hsa-miR-30c , negative, 
14 targets: CCDC27 ODF2L ARPC5 OR2M5 GDEP SPCS3 PPIP5K2 POPDC3 SLC25A32 TDG GLCE PSMA4 IER3IP1 EPAG 

module 45
effector 1, mir hsa-miR-215 hsa-miR-215 , negative, 
21 targets: AZI2 SLC35A5 RPL21P44 GDEP PPIP5K2 KIAA1586 SLC35A1 CCNC CAPZA2 GOLGA7 UBE2W EIF3E ETNK1 ALG10 C14ORF104 C14ORF138 GMFB C14ORF129 RNF111 RNF160 TTTY5 
