# Supplementary material for: An integrative characterization of recurrent molecular aberrations in glioblastoma genomes
Source: Nucleic Acids Res. 2013 Jul 31;41(19):8803–21. doi: 10.1093/nar/gkt656 (PMC3799430; doi:10.1093/nar/gkt656)
Supplement: Supplementary Data [file supp_gkt656_nar-00272-n-2013-File002.zip › Yeang_GBM_NAR_suppl_rerevision_Tab10.csv]

Overlap of G-CIMP phenotypes with the binary classes separated by the median target gene expression of each module. The numbers with low and high expression levels are separated by /.
modind	GCIMP+	GCIMP-
1	13/8	112/112
2	21/0	84/140
3	9/12	132/92
4	1/20	110/114
5	9/12	127/97
6	9/12	117/107
7	11/10	125/99
8	11/10	111/113
9	16/5	98/126
10	10/11	95/129
11	20/1	93/131
12	1/20	135/89
13	7/14	112/112
14	1/20	127/97
15	16/5	90/134
16	10/11	120/104
17	12/9	90/134
18	12/9	75/149
19	10/11	100/124
20	8/13	105/119
21	4/17	113/111
22	7/14	108/116
23	15/6	126/98
24	12/9	138/86
25	14/7	107/117
26	5/16	98/126
27	11/10	128/96
28	10/11	91/133
29	21/0	105/119
30	4/17	112/112
31	21/0	96/128
32	19/2	119/105
33	20/1	112/112
34	0/21	122/102
35	12/9	107/117
36	2/19	105/119
37	14/7	118/106
38	9/12	112/112
39	0/21	125/99
40	21/0	101/123
41	19/2	111/113
42	19/2	104/120
43	19/2	100/124
44	13/8	108/116
45	11/10	109/115
