# Supplementary material for: An integrative characterization of recurrent molecular aberrations in glioblastoma genomes
Source: Nucleic Acids Res. 2013 Jul 31;41(19):8803–21. doi: 10.1093/nar/gkt656 (PMC3799430; doi:10.1093/nar/gkt656)
Supplement: Supplementary Data [file supp_gkt656_nar-00272-n-2013-File002.zip › Yeang_GBM_NAR_suppl_rerevision_Tab11.csv]

Coherence of passenger expression profiles in each module and dataset. The average correlation coefficients and KS test p-values relative to the background distribution of all genes are reported.
module	TCGA corr	TCGA pval	GSE16011 corr	GSE16011 pval	GSE21420 corr	GSE21420 pval	GSE2223 corr	GSE2223 pval	GSE33331 corr	GSE33331 pval	GSE4271 corr	GSE4271 pval	GSE4290 corr	GSE4290 pval	GSE4412 corr	GSE4412 pval	GSE7696 corr	GSE7696 pval
1	0.291	0.0000e+00	0.1823	2.6512e-30	0.0949	3.2651e-18	0.1333	4.7860e-16	0.2306	7.6668e-108	0.1816	2.5681e-07	0.1237	9.9998e-01	0.1549	5.5434e-53	0.2134	1.9316e-01
2	0.2787	0.0000e+00	0.3646	0.0000e+00	0.0871	3.0333e-24	0.236	4.4716e-295	0.2437	1.6508e-15	0.2792	2.8251e-275	0.2787	1.5973e-196	0.3169	0.0000e+00	0.2015	8.0865e-02
3	0.3888	0.0000e+00	0.1915	2.9216e-18	0.1679	1.0319e-101	0.0317	6.0225e-01	0.4522	0.0000e+00	0.156	7.1093e-30	0.1267	4.7283e-48	0.1202	7.8982e-02	0.2132	2.8960e-01
4	0.2647	0.0000e+00	0.2324	3.8981e-93	0.108	6.3076e-45	0.1708	5.9827e-101	0.2695	2.7087e-09	0.1893	1.5845e-24	0.1302	1.0000e+00	0.2151	3.0181e-215	0.1568	9.9998e-01
5	0.1042	0.0000e+00	0.1227	1.0000e+00	0.2286	1.6573e-233	0.0504	1.0000e+00	0.1763	3.5126e-01	0.0725	1.0000e+00	0.1019	1.0000e+00	0.06	1.0000e+00	0.1552	1.0000e+00
6	0.1261	2.9648e-07	0.1119	7.0688e-01	0.1484	1.9858e-03	0.158	1.6684e-01	0.2787	2.3087e-01	0.0714	9.9104e-01	0.0809	7.2946e-01	0.1062	4.2194e-01	0.1399	9.6193e-01
7	0.1361	0.0000e+00	0.1181	7.8963e-01	0.2459	0.0000e+00	0.0846	9.9849e-01	0.1695	9.4631e-01	0.0707	1.0000e+00	0.0816	1.0000e+00	0.0695	9.9995e-01	0.1553	9.9993e-01
8	0.1559	5.1148e-93	0.1543	1.0609e-01	0.342	5.8254e-138	0.0631	7.7813e-01	0.1586	9.9915e-01	0.1302	5.3292e-01	0.0701	1.0000e+00	0.0964	9.8334e-01	0.1775	9.5313e-01
9	0.1916	6.7185e-139	0.1711	1.1360e-01	0.3272	3.5737e-140	0.0887	9.9988e-01	0.358	1.9937e-57	0.1159	9.6948e-01	0.0998	1.0000e+00	0.0678	9.9833e-01	0.1674	9.9992e-01
10	0.2348	0.0000e+00	0.1789	3.2619e-03	0.5236	0.0000e+00	0.0593	1.0000e+00	0.259	3.5613e-06	0.1905	3.6347e-13	0.132	1.0000e+00	0.1512	5.4305e-11	0.2656	8.5436e-48
11	0.2004	0.0000e+00	0.2283	3.9245e-67	0.2308	0.0000e+00	0.1767	3.2838e-95	0.2379	2.7512e-01	0.1847	7.3046e-27	0.25	2.6429e-100	0.1915	2.2860e-119	0.1867	8.1548e-01
12	0.1784	1.1740e-85	0.2136	4.9908e-09	0.1409	8.8942e-25	0.1116	1.0055e-03	0.2549	1.2627e-01	0.1844	2.5552e-01	0.1717	3.2819e-03	0.1468	1.9228e-01	0.1801	9.8660e-01
13	0.1407	0.0000e+00	0.1346	2.6289e-03	0.2217	9.0749e-311	0.0649	9.5292e-01	0.2693	1.0462e-14	0.1469	2.0619e-05	0.1087	9.8632e-01	0.0857	1.0000e+00	0.1205	1.0000e+00
14	0.2295	0.0000e+00	0.2502	1.1192e-133	0.3427	0.0000e+00	0.1364	1.4497e-16	0.2771	1.0140e-23	0.1845	7.4984e-06	0.2039	2.8843e-05	0.1745	1.6046e-39	0.1997	5.2830e-01
15	0.146	0.0000e+00	0.1273	9.9920e-01	0.1499	1.3502e-65	0.0607	9.9987e-01	0.2277	7.2308e-01	0.0882	9.9989e-01	0.0845	1.0000e+00	0.0535	1.0000e+00	0.1223	9.9988e-01
16	0.1219	8.5818e-276	0.1058	9.9523e-01	0.2266	3.2139e-139	0.0716	9.9994e-01	0.1384	9.9409e-01	0.053	1.0000e+00	0.0619	1.0000e+00	0.0512	1.0000e+00	0.1229	1.0000e+00
17	0.2432	0.0000e+00	0.1955	7.8056e-07	0.5598	0.0000e+00	0.1281	3.5834e-08	0.2026	7.4164e-01	0.1475	4.8156e-03	0.1272	1.5135e-01	0.1262	6.4280e-02	0.2577	1.9843e-27
18	0.2233	0.0000e+00	0.1647	1.2964e-05	0.4452	0.0000e+00	0.0772	1.0000e+00	0.2233	6.8320e-01	0.1005	8.8945e-01	0.1288	1.0000e+00	0.1073	1.0000e+00	0.2029	8.5041e-01
19	0.1969	0.0000e+00	0.1738	4.5559e-06	0.3989	0.0000e+00	0.0851	9.9992e-01	0.3003	6.6630e-38	0.0602	9.9871e-01	0.0938	1.0000e+00	0.0737	1.0000e+00	0.1936	6.9669e-01
20	0.1939	0.0000e+00	0.1875	2.4519e-11	0.4811	0.0000e+00	0.073	1.0000e+00	0.1614	9.9915e-01	0.1549	1.9352e-01	0.1084	6.3730e-01	0.1002	8.8187e-01	0.2028	5.5272e-01
21	0.0992	5.9319e-11	0.1054	7.8053e-01	0.3186	1.2501e-11	0.0438	9.9535e-01	0.3715	8.3292e-13	0.0536	1.0000e+00	0.0567	9.9992e-01	0.0331	9.9393e-01	0.1147	1.0000e+00
22	0.2224	4.4904e-64	0.2425	2.4191e-14	0.352	6.7581e-65	0.1381	5.2826e-04	0.3106	4.7727e-07	0.2331	4.9997e-07	0.1163	8.6247e-01	0.1016	3.6019e-01	0.2012	6.1136e-01
23	0.2237	0.0000e+00	0.197	9.4526e-17	0.2789	0.0000e+00	0.1081	2.4018e-02	0.1241	9.9921e-01	0.2016	4.6538e-42	0.1997	2.5931e-43	0.1173	8.2498e-01	0.2192	2.3416e-01
24	0.2408	0.0000e+00	0.1668	1.1185e-03	0.3219	0.0000e+00	0.1435	8.8199e-20	0.1897	9.4983e-01	0.1091	9.0703e-01	0.2142	1.7873e-16	0.1327	1.6379e-04	0.1819	9.9993e-01
25	0.1815	2.4654e-25	0.1344	2.7670e-01	0.3174	5.1860e-29	0.055	9.7862e-01	0.21	6.8652e-01	0.1042	9.4957e-01	0.0871	7.2833e-01	0.0767	9.9229e-01	0.1212	8.6554e-01
26	0.2372	0.0000e+00	0.2165	3.9724e-32	0.3271	0.0000e+00	0.0889	9.9999e-01	0.2025	9.9755e-01	0.2159	1.7950e-40	0.1407	2.6524e-01	0.135	1.0584e-04	0.2076	3.0368e-03
27	0.2052	2.9007e-08	0.2106	1.7768e-01	0.4503	9.8179e-05	0.2204	1.7058e-05	0.2764	2.8660e-01	0.2283	3.6452e-02	0.2409	4.5483e-03	0.1677	2.1873e-01	0.2146	1.8602e-01
28	0.5205	2.3518e-67	0.5598	1.5596e-13	0.7637	4.6113e-48	0.1508	2.1561e-01	0.3423	3.0471e-03	0.2705	8.0825e-02	0.3389	1.3971e-03	0.344	4.5954e-03	0.2731	4.2317e-02
29	0.2538	0.0000e+00	0.2233	1.8744e-25	0.093	4.5462e-09	0.0933	1.4000e-01	0.1257	9.9564e-01	0.1962	1.2329e-16	0.1708	1.0198e-09	0.1576	1.9917e-10	0.1843	9.6165e-01
30	0.2276	0.0000e+00	0.1628	1.2249e-03	0.2029	8.3112e-33	0.0858	8.3998e-01	0.1017	9.9625e-01	0.1686	4.6358e-06	0.2277	3.1074e-07	0.1744	3.1360e-07	0.1981	3.5926e-01
31	0.2658	1.7117e-58	0.3211	1.5342e-12	0.0275	6.6547e-01	0.1757	7.7361e-03	0.255	5.0105e-01	0.2181	1.8872e-05	0.2192	2.0716e-03	0.2214	1.9550e-06	0.218	1.5419e-03
32	0.2584	0.0000e+00	0.1414	1.5469e-01	0.1358	1.4765e-24	0.1169	9.8188e-05	0.0756	9.9995e-01	0.143	7.6339e-08	0.1628	1.1919e-03	0.132	8.6549e-04	0.1586	9.4588e-01
33	0.3272	8.4301e-99	0.2992	1.0519e-11	0.0945	1.7140e-01	0.2186	1.1644e-11	0.1264	9.9323e-01	0.22	2.0473e-07	0.289	3.0152e-14	0.2144	1.0327e-16	0.2725	1.3595e-06
34	0.1858	4.1571e-52	0.1416	2.3014e-01	0.0899	3.7027e-02	0.058	9.5289e-01	0.0719	9.9503e-01	0.155	6.2579e-01	0.1335	6.6407e-01	0.1728	6.9113e-02	0.1002	9.9924e-01
35	0.2145	0.0000e+00	0.1569	1.0226e-04	0.1234	6.8213e-50	0.17	1.3151e-85	0.1479	9.7048e-01	0.1252	1.9302e-02	0.2145	1.3736e-29	0.159	2.1071e-37	0.1826	5.8038e-01
36	0.2343	0.0000e+00	0.1488	4.4755e-01	0.0812	2.1380e-01	0.0957	9.8403e-01	0.0919	9.8867e-01	0.1323	5.8931e-05	0.1553	1.0000e+00	0.1462	6.1086e-08	0.1572	9.9331e-01
37	0.2393	9.0875e-32	0.1438	1.0191e-01	0.0853	3.7350e-01	0.0828	8.2955e-01	0.1122	8.6621e-01	0.1224	5.0778e-01	0.2198	8.8981e-03	0.1223	4.6829e-01	0.1456	9.6596e-01
38	0.1934	3.2794e-14	0.0674	9.9285e-01	0.1422	2.3569e-02	0.0288	9.7950e-01	0.1361	9.8888e-01	0.0769	7.2611e-01	0.0588	9.9752e-01	0.0458	9.9943e-01	0.0789	9.9880e-01
39	0.1627	1.2371e-40	0.1331	1.2698e-01	0.0725	2.2317e-01	0.0835	4.6746e-01	0.0933	9.9939e-01	0.1144	7.7971e-02	0.0978	9.1223e-01	0.1056	1.0000e+00	0.1112	1.0000e+00
40	0.2553	3.6262e-186	0.1716	6.0337e-04	0.1128	1.5756e-06	0.1076	6.0825e-02	0.0976	9.7347e-01	0.1831	7.6974e-07	0.127	2.1512e-02	0.1706	2.9541e-07	0.1499	8.1190e-01
41	0.3201	0.0000e+00	0.3156	1.1774e-103	0.0895	6.5114e-04	0.1912	2.4508e-32	0.2898	5.0126e-11	0.2247	1.1848e-25	0.2436	2.3713e-12	0.2237	8.3771e-56	0.1912	9.8566e-01
42	0.3709	0.0000e+00	0.2899	6.4781e-156	0.102	4.7196e-06	0.2476	4.0968e-179	0.2473	9.0835e-23	0.2625	5.8632e-92	0.2166	7.7136e-24	0.3517	0.0000e+00	0.2852	3.7844e-91
43	0.3019	1.8974e-151	0.2833	6.3790e-14	0.2629	8.4969e-21	0.2036	1.6347e-08	0.2112	9.8762e-01	0.282	5.6750e-16	0.2253	1.6923e-02	0.3382	7.7780e-48	0.2665	1.3094e-04
44	0.3023	3.6830e-21	0.1239	9.4235e-01	0.177	7.5993e-03	0.0623	6.1176e-01	0.0751	7.8949e-01	0.2063	3.8299e-01	0.0535	9.9550e-01	0.0965	8.9429e-01	0.0777	9.9996e-01
45	0.3701	6.2599e-66	0.1206	7.5656e-01	0.256	1.0038e-07	0.0445	9.3067e-01	0.0966	9.8689e-01	0.294	9.2164e-05	0.0528	9.2475e-01	0.0694	8.4552e-01	0.1556	8.3783e-01
