# Supplementary material for: An integrative characterization of recurrent molecular aberrations in glioblastoma genomes
Source: Nucleic Acids Res. 2013 Jul 31;41(19):8803–21. doi: 10.1093/nar/gkt656 (PMC3799430; doi:10.1093/nar/gkt656)
Supplement: Supplementary Data [file supp_gkt656_nar-00272-n-2013-File002.zip › Yeang_GBM_NAR_suppl_rerevision_Tab12.csv]

Associations between drivers and passengers in each module and each dataset.
module index	driver type	driver	TCGA corr	TCGA pval	GSE16011 corr	GSE16011 pval	GSE21420 corr	GSE21420 pval	GSE2223 corr	GSE2223 pval	GSE33331 corr	GSE33331 pval	GSE4271 corr	GSE4271 pval	GSE4290 corr	GSE4290 pval	GSE4412 corr	GSE4412 pval	GSE7696 corr	GSE7696 pval
1	inter segment CNV	10	0.1396	0.0000e+00	0.0528	0.0000e+00	0.0582	3.6818e-04	0.0239	2.6398e-206	0.1587	0.0000e+00	0.0568	0.0000e+00	0.0403	0.0000e+00	0.0188	1.3776e-275	0.1166	0.0000e+00
1	methylation	TWIST1 CXCL12	0.1951	1.6557e-309	0.2572	5.0250e-199	0.0836	8.2359e-01	0.1517	9.2904e-78	0.2579	1.2622e-189	0.0983	2.6153e-75	0.1444	4.0141e-179	0.1955	1.1373e-141	0.1834	3.2567e-129
2	inter segment CNV	11	0.1099	0.0000e+00	0.0527	0.0000e+00	0.0973	3.1421e-09	0.0629	0.0000e+00	0.1423	0.0000e+00	0.0859	0.0000e+00	0.0964	0.0000e+00	0.061	0.0000e+00	0.0853	0.0000e+00
2	methylation	ZMYND10 RBP1 FES	0.2251	0.0000e+00	0.3152	7.0045e-318	0.0804	9.8282e-03	0.1423	1.9244e-38	0.0958	7.2479e-22	0.257	2.8848e-228	0.2907	0.0000e+00	0.2793	1.0303e-220	0.2067	2.0942e-148
4	methylation	PLXNB1	0.3154	6.0507e-240	0.1817	1.3361e-81	-0.0333	9.8821e-01	0.1563	5.5176e-45	0.3156	6.3095e-107	0.2194	1.4286e-27	0.141	6.7567e-64	0.2155	4.9466e-54	0.0463	5.1186e-02
29	inter segment CNV	7	0.1003	0.0000e+00	0.1295	0.0000e+00	0.0947	9.9850e-01	0.0644	1.1759e-138	0.1142	0.0000e+00	0.0659	7.3853e-253	0.1379	0.0000e+00	0.1077	0.0000e+00	0.0848	0.0000e+00
31	inter segment CNV	14	0.1227	0.0000e+00	-0.0019	5.6931e-15	0.0831	9.6302e-01	0.0187	5.5760e-08	0.0909	9.5219e-95	-0.003	7.8224e-01	0.0117	6.5226e-03	0.0215	2.2264e-08	0.0493	1.4061e-90
32	inter segment CNV	19	0.1806	0.0000e+00	0.1059	0.0000e+00	0.0639	4.9355e-02	0.0789	0.0000e+00	0.0517	0.0000e+00	0.0828	2.8367e-209	0.1476	0.0000e+00	0.0835	0.0000e+00	0.1248	0.0000e+00
33	inter segment CNV	20	0.1872	0.0000e+00	0.0787	7.5137e-84	0.1373	1.6389e-05	0.1342	7.8520e-178	0.0701	4.5604e-79	0.0603	3.0454e-18	0.1989	0.0000e+00	0.0882	2.2605e-78	0.0909	5.4743e-205
34	inter segment CNV	7	-0.1066	0.0000e+00	-0.1337	0.0000e+00	0.0976	6.2141e-03	-0.0429	3.7795e-72	-0.0623	9.0689e-65	-0.0793	1.8998e-167	-0.1113	0.0000e+00	-0.1154	5.0885e-273	-0.075	3.7414e-181
35	inter segment CNV	10	-0.1489	0.0000e+00	-0.1167	0.0000e+00	0.0521	5.0730e-36	-0.0597	0.0000e+00	-0.0656	0.0000e+00	-0.0546	0.0000e+00	-0.1531	0.0000e+00	-0.0867	0.0000e+00	-0.1358	0.0000e+00
36	inter segment CNV	19	-0.1692	0.0000e+00	-0.1159	0.0000e+00	0.0878	5.6391e-46	-0.0671	0.0000e+00	0.0032	2.6399e-28	-0.0056	0.0000e+00	-0.1484	0.0000e+00	-0.0752	0.0000e+00	-0.1046	0.0000e+00
37	mutation	EGFR	0.3701	9.0687e-14	0.2457	1.4078e-08	0.2781	1.1454e-01	0.265	1.5707e-03	0.1962	3.1174e-03	0.2372	5.2406e-02	0.3787	1.5731e-05	0.2502	6.6917e-05	0.2481	1.9093e-07
38	mutation	EGFR	-0.2396	7.7010e-09	-0.1372	5.2012e-05	0.1502	5.6133e-01	-0.0353	2.7462e-01	-0.1722	9.4870e-03	-0.116	7.9712e-04	-0.1797	7.3381e-04	-0.129	8.2840e-03	-0.1272	1.8154e-03
39	mutation	TP53	0.0085	4.2944e-01	NA	NA	0.017	4.1934e-01	0.0896	8.6352e-01	0.0337	8.4431e-01	0.0591	6.1720e-01	0.2018	9.3929e-01	0.129	9.5936e-01	0.0689	9.7434e-01
40	mutation	TP53	0.0512	5.4970e-03	NA	NA	-0.0357	7.8075e-01	-0.0194	7.1552e-01	-0.0418	1.0692e-01	0.021	7.1724e-01	0.0396	4.2519e-01	-0.0448	9.8898e-01	0.0246	3.2334e-03
41	mutation	NF1	-0.292	2.3558e-32	NA	NA	0.0979	4.7735e-01	-0.3436	8.3456e-17	-0.1808	8.7959e-14	-0.2144	1.6830e-18	-0.1493	1.2451e-16	-0.2077	3.0153e-17	-0.1388	9.6991e-06
42	methylation	CD40	0.4406	9.9141e-60	0.3979	1.3191e-44	0.2766	1.6226e-03	0.2671	2.6031e-27	0.4281	1.1666e-36	0.3706	3.3986e-38	0.2906	2.9563e-22	0.413	2.1236e-36	0.3738	6.6538e-35
43	methylation	GSTM1	0.0717	1.7237e-02	NA	NA	0.2081	7.1254e-03	NA	NA	-0.0123	9.3683e-01	0.0775	5.7194e-01	-0.0135	9.3425e-01	0.0111	9.3012e-01	0.102	1.3107e-02
