# Supplementary material for: An integrative characterization of recurrent molecular aberrations in glioblastoma genomes
Source: Nucleic Acids Res. 2013 Jul 31;41(19):8803–21. doi: 10.1093/nar/gkt656 (PMC3799430; doi:10.1093/nar/gkt656)
Supplement: Supplementary Data [file supp_gkt656_nar-00272-n-2013-File002.zip › Yeang_GBM_NAR_suppl_rerevision_Tab13.csv]

Functional enrichment of passengers in association modules. N1: \# passengers. N2: \# members in the functional class. N3: \# passengers belonging to the functional class. p1: hyper-geometric p-value. p2: Bonferroni-corrected hyper-geometric p-value.
module	source	function N1	N2 N3 p1	p2
1	GO	immune response	767	337	64	7.8492e-30	2.5996e-26
1	GO	innate immune response	767	112	32	3.6069e-21	1.1946e-17
1	GO	transmembrane receptor activity	767	116	29	1.4546e-17	4.8177e-14
1	GO	inflammatory response	767	225	37	1.3192e-15	4.3693e-12
1	GO	cell surface receptor linked signaling pathway	767	160	27	5.0251e-12	1.6643e-08
1	GO	lysosomal membrane	767	89	20	1.3061e-11	4.3257e-08
1	GO	chemotaxis	767	121	23	1.5344e-11	5.0819e-08
1	GO	phagocytic vesicle membrane	767	9	7	1.6624e-09	5.5059e-06
1	GO	defense response to bacterium	767	75	16	3.2940e-09	1.0910e-05
1	GO	GTPase activator activity	767	153	22	1.0396e-08	3.4430e-05
1	GO	response to lipopolysaccharide	767	107	18	1.8776e-08	6.2186e-05
1	GO	apoptosis	767	449	39	8.2076e-08	2.7183e-04
1	GO	cell adhesion	767	526	43	9.9985e-08	3.3115e-04
1	GO	antigen processing and presentation of peptide or polysaccharide antigen via MHC class II	767	14	7	1.3662e-07	4.5248e-04
1	GO	MHC class II protein complex	767	14	7	1.3662e-07	4.5248e-04
1	GO	sugar binding	767	162	21	1.3917e-07	4.6095e-04
1	GO	external side of plasma membrane	767	124	18	1.9407e-07	6.4277e-04
1	GO	pathogen-associated molecular pattern dependent induction by symbiont of host innate immunity	767	6	5	2.5379e-07	8.4056e-04
1	GO	cellular component movement	767	101	16	2.7188e-07	9.0046e-04
1	GO	signal transducer activity	767	287	28	5.5995e-07	1.8545e-03
1	GO	lysosome	767	147	19	5.6954e-07	1.8863e-03
1	GO	microglial cell activation during immune response	767	7	5	8.6343e-07	2.8597e-03
1	GO	actin binding	767	279	27	1.0408e-06	3.4472e-03
1	GO	intracellular signaling pathway	767	183	21	1.0873e-06	3.6011e-03
1	GO	positive regulation of interleukin-1 beta secretion	767	12	6	1.1337e-06	3.7550e-03
1	GO	phagocytosis	767	27	8	2.0575e-06	6.8143e-03
1	GO	IgG binding	767	8	5	2.2382e-06	7.4128e-03
1	GO	I-kappaB kinase/NF-kappaB cascade	767	38	9	3.7064e-06	1.2275e-02
1	GO	lipopolysaccharide receptor activity	767	5	4	6.2972e-06	2.0856e-02
1	GO	toll-like receptor signaling pathway	767	5	4	6.2972e-06	2.0856e-02
1	GO	cell-cell signaling	767	242	23	8.7078e-06	2.8840e-02
1	GO	negative regulation of interleukin-6 production	767	10	5	9.5174e-06	3.1522e-02
1	GO	B cell receptor signaling pathway	767	10	5	9.5174e-06	3.1522e-02
1	GO	membrane raft	767	106	14	1.3397e-05	4.4370e-02
1	GO	humoral immune response	767	34	8	1.3645e-05	4.5192e-02
1	GO	defense response to Gram-positive bacterium	767	25	7	1.3820e-05	4.5773e-02
1	pathway	ras-independent pathway in nk cell-mediated cytotoxicity	767	22	9	1.8379e-08	9.9797e-06
1	pathway	activation of csk by camp-dependent protein kinase inhibits signaling through the t cell receptor	767	29	9	2.9913e-07	1.6243e-04
1	pathway	lck and fyn tyrosine kinases in initiation of tcr activation	767	12	6	1.1337e-06	6.1562e-04
1	pathway	t cell receptor signaling pathway	767	54	10	1.1401e-05	6.1907e-03
1	pathway	the co-stimulatory signal during t-cell activation	767	19	6	2.7173e-05	1.4755e-02
1	pathway	TCR signaling in Na&#xef;ve CD4+ T cells	767	33	7	7.8742e-05	4.2757e-02
1	pathway	IL12 Signaling Pathway	767	32	7	7.8742e-05	4.2757e-02
1	pathway	Nef and signal transduction	767	8	4	8.1252e-05	4.4120e-02
2	panel	mesenchymal	528	11	7	1.0789e-09	3.2367e-09
2	GO	extracellular space	528	713	51	1.2356e-12	4.0922e-09
2	GO	extracellular matrix	528	114	20	1.9129e-12	6.3356e-09
2	GO	inflammatory response	528	225	21	7.7413e-08	2.5639e-04
2	GO	blood coagulation	528	72	12	9.5863e-08	3.1750e-04
2	GO	phospholipase inhibitor activity	528	9	5	7.7979e-07	2.5827e-03
2	GO	sugar binding	528	162	16	1.2914e-06	4.2770e-03
2	GO	collagen fibril organization	528	27	7	2.1006e-06	6.9573e-03
2	GO	calcium ion binding	528	609	34	2.6916e-06	8.9147e-03
2	GO	proteolysis	528	429	27	3.3346e-06	1.1044e-02
2	GO	immune response	528	337	23	4.7448e-06	1.5715e-02
2	GO	heparin binding	528	109	12	8.9738e-06	2.9721e-02
2	GO	lysosome	528	147	14	9.0143e-06	2.9855e-02
2	pathway	Activation of Pro-Caspase 8	528	9	4	3.3249e-05	1.8054e-02
3	GO	olfactory receptor activity	279	300	31	9.2080e-20	3.0497e-16
3	GO	sensory perception of smell	279	318	31	5.0749e-19	1.6808e-15
3	GO	response to stimulus	279	493	33	2.6915e-15	8.9143e-12
4	panel	H3K27 bound	806	1121	67	5.7948e-06	7.5332e-05
4	panel	proneural	806	9	3	3.1919e-03	9.5758e-03
4	GO	regulation of transcription	806	886	65	2.7245e-08	9.0234e-05
4	GO	DNA replication	806	142	20	1.5284e-07	5.0620e-04
4	GO	transcription factor activity	806	909	64	1.5663e-07	5.1874e-04
4	GO	nervous system development	806	379	33	2.2632e-06	7.4958e-03
9	GO	unfolded protein binding	65	105	7	2.0685e-08	6.8508e-05
9	GO	protein folding	65	143	6	3.4249e-06	1.1343e-02
9	GO	intracellular protein transport	65	176	6	1.1286e-05	3.7378e-02
11	GO	mismatched DNA binding	346	14	6	3.2560e-08	1.0784e-04
11	GO	mismatch repair	346	22	6	7.2972e-07	2.4168e-03
11	GO	DNA replication	346	142	11	1.1882e-05	3.9352e-02
11	pathway	Activation of ATR in response to replication stress	346	35	6	1.3431e-05	7.2931e-03
11	pathway	role of pi3k subunit p85 in regulation of actin organization and cell migration	346	16	4	8.3563e-05	4.5374e-02
12	GO	ribonucleoprotein complex	49	100	5	2.4541e-06	8.1279e-03
12	GO	RNA binding	49	573	9	3.2669e-06	1.0820e-02
12	pathway	L13a-mediated translational silencing of Ceruloplasmin expression	49	103	6	8.9997e-08	4.8868e-05
12	pathway	Formation of a pool of free 40S subunits	49	93	5	1.7133e-06	9.3033e-04
12	pathway	Cap-dependent Translation Initiation	49	103	5	2.8397e-06	1.5420e-03
12	pathway	GTP hydrolysis and joining of the 60S ribosomal subunit	49	104	5	2.9783e-06	1.6172e-03
13	GO	nucleolus	278	706	28	5.3410e-08	1.7689e-04
14	panel	Oct4 targets	263	290	17	3.3060e-08	4.2977e-07
14	panel	NOS targets	263	179	13	1.2251e-07	1.5927e-06
14	panel	Nanog targets	263	988	26	3.3735e-05	4.3855e-04
14	panel	Sox2 targets	263	734	22	2.1509e-05	2.7962e-04
14	GO	retrograde transport, endosome to Golgi	263	19	5	2.0475e-06	6.7815e-03
15	GO	interspecies interaction between organisms	149	288	12	4.6916e-07	1.5539e-03
15	GO	protein complex	149	153	8	7.9155e-06	2.6216e-02
15	GO	protein trimerization	149	7	3	9.5189e-06	3.1527e-02
18	panel	Myc targets2	258	775	26	8.0072e-07	1.0409e-05
18	panel	Sox2 targets	258	734	21	4.9038e-05	6.3749e-04
18	GO	negative regulation of ubiquitin-protein ligase activity involved in mitotic cell cycle	258	62	7	6.5242e-06	2.1608e-02
18	GO	anaphase-promoting complex-dependent proteasomal ubiquitin-dependent protein catabolic process	258	63	7	7.2692e-06	2.4076e-02
18	GO	positive regulation of ubiquitin-protein ligase activity involved in mitotic cell cycle	258	64	7	8.0835e-06	2.6772e-02
18	pathway	Ubiquitin Mediated Degradation of Phosphorylated Cdc25A	258	42	7	4.3429e-07	2.3582e-04
18	pathway	Host Interactions of HIV factors	258	42	7	4.3429e-07	2.3582e-04
18	pathway	CDK-mediated phosphorylation and removal of Cdc6	258	43	7	5.1374e-07	2.7896e-04
18	pathway	Ubiquitin-dependent degradation of Cyclin D1	258	43	7	5.1374e-07	2.7896e-04
18	pathway	SCF-beta-TrCP mediated degradation of Emi1	258	44	7	6.0504e-07	3.2854e-04
18	pathway	Vpu mediated degradation of CD4	258	44	7	6.0504e-07	3.2854e-04
18	pathway	SCF(Skp2)-mediated degradation of p27/p21	258	44	7	6.0504e-07	3.2854e-04
18	pathway	Vif-mediated degradation of APOBEC3G	258	46	7	8.2889e-07	4.5009e-04
18	pathway	Switching of origins to a post-replicative state	258	47	7	9.6457e-07	5.2376e-04
18	pathway	Degradation of beta-catenin by the destruction complex	258	49	7	1.2922e-06	7.0166e-04
18	pathway	CDT1 association with the CDC6:ORC:origin complex	258	51	7	1.7082e-06	9.2756e-04
18	pathway	Autodegradation of Cdh1 by Cdh1:APC/C	258	56	7	3.2603e-06	1.7704e-03
18	pathway	APC/C:Cdh1 mediated degradation of Cdc20 and other APC/C:Cdh1 targeted proteins in late mitosis/early G1	258	57	7	3.6810e-06	1.9988e-03
18	pathway	Orc1 removal from chromatin	258	57	7	3.6810e-06	1.9988e-03
18	pathway	APC/C:Cdc20 mediated degradation of Securin	258	57	7	3.6810e-06	1.9988e-03
18	pathway	Removal of licensing factors from origins	258	58	7	4.1460e-06	2.2513e-03
18	pathway	Cdc20:Phospho-APC/C mediated degradation of Cyclin A	258	60	7	5.2234e-06	2.8363e-03
19	panel	Nanog targets	160 988	19	3.2176e-05	4.1828e-04
20	panel	Nanog targets	105 988	16	5.7656e-06	7.4952e-05
20	GO	cell cycle	105	450	11	7.6973e-06	2.5493e-02
20	GO	Golgi transport complex	105	10	3	1.1275e-05	3.7344e-02
23	GO	regulation of transcription	462	886	49	2.5331e-10	8.3896e-07
23	GO	nucleolus	462	706	33	9.3561e-06	3.0987e-02
23	pathway	Formation of a pool of free 40S subunits	462	93	10	1.9813e-05	1.0758e-02
23	pathway	L13a-mediated translational silencing of Ceruloplasmin expression	462	103	10	4.8291e-05	2.6222e-02
23	pathway	Cap-dependent Translation Initiation	462	103	10	4.8291e-05	2.6222e-02
23	pathway	GTP hydrolysis and joining of the 60S ribosomal subunit	462	104	10	5.2473e-05	2.8493e-02
23	pathway	Peptide chain elongation	462	84	9	5.2914e-05	2.8732e-02
24	GO	interspecies interaction between organisms	184	288	12	4.3508e-06	1.4410e-02
26	GO	integral to membrane of membrane fraction	185	18	4	1.1957e-05	3.9601e-02
27	pathway	eukaryotic protein translation	12	15	2	2.6803e-05	1.4554e-02
29	GO	branching involved in ureteric bud morphogenesis	117	27	4	1.0739e-05	3.5567e-02
32	GO	nervous system development	122	379	12	9.8543e-07	3.2637e-03
33	GO	regulation of signal transduction	31	23	3	4.0106e-06	1.3283e-02
35	GO	nucleoplasm	249	466	26	1.2559e-11	4.1594e-08
35	GO	DNA replication	249	142	13	6.0569e-09	2.0061e-05
35	GO	DNA repair	249	188	14	2.2479e-08	7.4450e-05
35	panel	Nanog targets	249	988	25	3.6712e-05	4.7725e-04
35	GO	cell cycle	249	450	19	6.3496e-07	2.1030e-03
35	GO	V(D)J recombination	249	8	4	9.5623e-07	3.1670e-03
35	GO	nucleolus	249	706	24	1.0522e-06	3.4848e-03
35	GO	regulation of transcription	249	886	27	1.7621e-06	5.8361e-03
35	GO	DNA recombination	249	55	7	2.2776e-06	7.5435e-03
35	GO	cell division	249	240	13	2.7255e-06	9.0267e-03
35	GO	calcium-dependent cell-cell adhesion	249	23	5	4.3706e-06	1.4475e-02
35	GO	mRNA processing	249	233	12	1.1022e-05	3.6505e-02
36	GO	nucleosome	182	59	10	3.8339e-11	1.2698e-07
36	GO	nucleosome assembly	182	74	10	3.9523e-10	1.3090e-06
36	GO	chromosome	182	142	10	2.2854e-07	7.5692e-04
39	panel	Myc targets2	30 775	7	5.1352e-05	6.6758e-04
40	GO	basolateral plasma membrane	48	108	5	3.2330e-06	1.0708e-02
41	panel	mesenchymal	82 11	3	7.3442e-06	2.2033e-05
41	pathway	keratinocyte differentiation	82	53	4	4.0493e-05	2.1988e-02
41	pathway	tnf/stress related signaling	82	23	3	7.6398e-05	4.1484e-02
41	pathway	Transcription mediated by Calcineurin-regulated NFAT in lymphocytes	82	24	3	8.7085e-05	4.7287e-02
42	GO	extracellular matrix	116	114	9	7.1889e-09	2.3810e-05
42	GO	extracellular matrix structural constituent	116	69	7	6.3002e-08	2.0866e-04
42	GO	proteinaceous extracellular matrix	116	224	10	2.3495e-07	7.7814e-04
42	GO	calcium ion binding	116	609	14	2.8271e-06	9.3634e-03
42	GO	extracellular space	116	713	15	3.5969e-06	1.1913e-02
42	pathway	IL4-mediated signaling events	116	44	4	7.5088e-05	4.0773e-02
43	GO	extracellular matrix	39	114	6	4.0072e-08	1.3272e-04
43	GO	extracellular matrix structural constituent	39	69	4	5.9364e-06	1.9661e-02
43	GO	calcium ion binding	39	609	8	7.5730e-06	2.5082e-02
45	GO	nucleotide-sugar transmembrane transporter activity	21	6	2	1.2203e-05	4.0415e-02
