# Supplementary material for: An integrative characterization of recurrent molecular aberrations in glioblastoma genomes
Source: Nucleic Acids Res. 2013 Jul 31;41(19):8803–21. doi: 10.1093/nar/gkt656 (PMC3799430; doi:10.1093/nar/gkt656)
Supplement: Supplementary Data [file supp_gkt656_nar-00272-n-2013-File002.zip › Yeang_GBM_NAR_suppl_rerevision_Tab14.csv]

Functional enrichment of passengers in association modules using DAVID and MSigDB. The Bonferroni-corrected p-values for DAVID and false discovery rates for MSigDB are displayed. For each module, we report either the top 20 functional categories/gene sets or the ones whose scores (p-values for DAVID and FDRs for MSigDB) are below 0.01.
module	module size	DAVID function	DAVID overlap	DAVID Bonferroni p-value	MSigDB function	MSigDB overlap	MSigDB FDR q-value
1	767	GO:0006955~immune response	120	1.52E-37	Genes transiently induced only by the first pulse of EGF [GeneID =1950] in 184A1 cells (mammary epithelium).	85	9.21E-38
1	767	GO:0006952~defense response	86	8.06E-19	Genes up-regulated in brain from patients with Alzheimer's disease.	86	4.90E-19
1	767	immune response	44	1.64E-15	Genes with promoters bound by FOXP3 [GeneID=50943] in unstimulated hybridoma cells.	65	4.67E-15
1	767	GO:0006954~inflammatory response	54	8.05E-14	Genes up-regulated in vascular smooth muscle cells (VSMC) by MAPK8 (JNK1) [GeneID=5599].	71	4.89E-14
1	767	transmembrane protein	75	5.64E-14	Genes up-regulated in ME-A cells (breast cancer) undergoing apoptosis in response to doxorubicin [PubChem=31703].	67	1.55E-13
1	767	GO:0009611~response to wounding	70	3.28E-13	Genes up-regulated in PC3 cells (prostate cancer) after knockdown of EZH2 [GeneID=2146] by RNAi.	62	2.00E-13
1	767	GO:0002684~positive regulation of immune system process	44	2.30E-12	Genes constituting the ATM-PCC network of transcripts whose expression positively correlated (Pearson correlation coefficient, PCC >= 0.4) with that of ATM [GeneID=472] across a compendium of normal tissues.	89	1.40E-12
1	767	GO:0045321~leukocyte activation	44	4.92E-12	Transcripts in hematopoietic stem cells (HSC) which are trans-regulated (i.e., modulated by a QTL (quantitative trait locus) not in a close proximity to the gene).	55	3.00E-12
1	767	membrane	350	9.59E-13	All significantly down-regulated genes in kidney glomeruli isolated from TCF21 [Gene ID=6943] knockout mice.	52	2.72E-12
1	767	GO:0001775~cell activation	48	5.91E-12	Genes down-regulated in erythroid progenitor cells from fetal livers of E13.5 embryos with KLF1 [GeneID=10661] knockout compared to those from the wild type embryos.	125	3.60E-12
1	767	disulfide bond	198	1.47E-12	Genes with promoters bound by FOXP3 [GeneID=50943] in hybridoma cells stimulated by PMA [PubChem=4792] and ionomycin [PubChem=3733].	66	4.16E-12
1	767	GO:0045087~innate immune response	33	9.19E-12	Genes up-regulated in HL-60 cells (acute promyelocytic leukemia, APL) after treatment with the aminopeptidase inhibitor tosedostat (CHR-2797) [PubChem=15547703] for 24 h.	55	5.58E-12
1	767	glycoprotein	258	6.31E-11	Genes down-regulated in basal subtype of breast cancer samles.	48	1.79E-10
1	767	disulfide bond	187	5.39E-10	Genes up-regulated in mice with skin specific double knockout of both RB1 and TP53 [GeneID=5925;7157] by Cre-lox.	44	4.81E-10
1	767	signal	207	1.51E-10	The 'adult tissue stem' module: genes coordinately up-regulated in a compendium of adult tissue stem cells.	54	4.28E-10
1	767	topological domain:Cytoplasmic	213	8.83E-10	Genes up-regulated in monocyte-derived dendritic cells (MDDC) after stimulation with galecin-1 (lectin, LGALS1) [GeneID=3956] compared to that with bacterial lipopolysaccharide (LPS).	47	7.88E-10
1	767	signal peptide	207	9.41E-10	Genes down-regulated in luminal-like breast cancer cell lines compared to the basal-like ones.	39	8.40E-10
1	767	GO:0050778~positive regulation of immune response	30	9.97E-09	Genes whose promoters are bound by FOXP3 [GeneID=50943] based an a ChIP-chip analysis.	43	6.06E-09
1	767	topological domain:Extracellular	178	8.31E-09	Genes up-regulated in the Kras2LA mouse lung cancer model with mutated KRAS [GeneID=3845].	45	7.42E-09
1	767	glycosylation site:N-linked (GlcNAc...)	244	9.87E-09	Genes involved in Hemostasis	42	8.81E-09
2	528	signal	153	8.39E-10	Genes up-regulated in nasopharyngeal carcinoma (NPC) compared to the normal tissue.	75	0.00E+00
2	528	signal peptide	153	3.81E-09	Genes up-regulated in CD34+ [GeneID=947] cells isolated from bone marrow of CML (chronic myelogenous leukemia) patients, compared to those from normal donors.	56	0.00E+00
2	528	GO:0009611~response to wounding	49	1.19E-08	Genes up-regulated in brain from patients with Alzheimer's disease.	80	0.00E+00
2	528	glycoprotein	179	2.72E-07	Genes up-regulated in ME-A cells (breast cancer) undergoing apoptosis in response to doxorubicin [PubChem=31703].	61	0.00E+00
2	528	GO:0044421~extracellular region part	67	3.42E-07	All significantly down-regulated genes in kidney glomeruli isolated from TCF21 [Gene ID=6943] knockout mice.	44	0.00E+00
2	528	GO:0006954~inflammatory response	33	6.73E-06	Late response genes: differentially expressed only 12 h after UV-C irradiation of MEF cells (embryonic fibroblast).	61	0.00E+00
2	528	Secreted	88	1.97E-06	Genes down-regulated in basal subtype of breast cancer samles.	40	0.00E+00
2	528	GO:0005576~extracellular region	109	1.72E-06	Down-regulated genes in peripheral zone of human pancreatic cancer growing in the pancreas of nude mice compared to that of the tumor from the central zone.	37	0.00E+00
2	528	glycosylation site:N-linked (GlcNAc...)	169	1.32E-05	Genes with high-CpG-density promoters (HCP) bearing histone H3 dimethylation at K4 (H3K4me2) and trimethylation at K27 (H3K27me3) in brain.	66	0.00E+00
2	528	GO:0006952~defense response	46	5.26E-05	Genes up-regulated in mice with skin specific knockout of TP53 [GeneID=7157].	38	0.00E+00
2	528	disulfide bond	122	2.28E-04	Genes up-regulated in ME-A cells (breast cancer) undergoing apoptosis upon serum starvation (5% to 0% FCS) for 22 hr.	35	0.00E+00
2	528	GO:0006955~immune response	47	5.74E-04	Genes with promoters occupied by SMAD2 or SMAD3 [GeneID=4087, 4088] in HaCaT cells (keratinocyte) according to a ChIP-chip analysis.	53	0.00E+00
2	528	disulfide bond	124	1.28E-04	Genes up-regulated in mice with skin specific double knockout of both RB1 and TP53 [GeneID=5925;7157] by Cre-lox.	39	0.00E+00
2	528	GO:0030246~carbohydrate binding	31	1.91E-04	Genes up-regulated in HepaRG cells (liver cancer) expressing constituvely active form of MTOR [GeneID=2475].	37	0.00E+00
2	528	GO:0005615~extracellular space	48	1.22E-04	Genes with high-CpG-density promoters (HCP) that have no histone H3 methylation marks in neural precursor cells (NPC).	36	0.00E+00
2	528	calcium binding	15	3.70E-04	Genes down-regulated in T24 (bladder cancer) cells in response to the photodynamic therapy (PDT) stress.	42	0.00E+00
2	528	GO:0001944~vasculature development	24	0.0041516156	Genes forming the macrophage-enriched metabolic network (MEMN) claimed to have a causal relationship with the metabolic syndrom traits.	80	0.00E+00
2	528	GO:0030198~extracellular matrix organization	15	0.0054933499	Genes up-regulated in uveal melanoma: class 2 vs class 1 tumors.	52	0.00E+00
2	528	copper	11	0.0013487019	Genes up-regulated in monocyte-derived dendritic cells (MDDC) after stimulation with galecin-1 (lectin, LGALS1) [GeneID=3956] compared to that with bacterial lipopolysaccharide (LPS).	40	0.00E+00
2	528	GO:0006959~humoral immune response	13	0.007973498	Genes up-regulated in breast cancer tumors (formed by MCF-7 xenografts) resistant to tamoxifen [PubChem=5376].	41	0.00E+00
3	279	GO:0007606~sensory perception of chemical stimulus	33	3.87E-13	Genes involved in Signaling by GPCR	33	0.00E+00
3	279	hsa04740:Olfactory transduction	30	4.40E-14	Genes involved in GPCR downstream signaling	32	0.00E+00
3	279	GO:0004984~olfactory receptor activity	31	3.54E-13	Olfactory transduction	29	0.00E+00
3	279	GO:0007608~sensory perception of smell	31	1.29E-12	Genes involved in Olfactory Signaling Pathway	29	0.00E+00
3	279	IPR000725:Olfactory receptor	31	7.07E-13	Genes transiently induced only by the second pulse of EGF [GeneID =1950] in 184A1 cells (mammary epithelium).	27	4.36E-04
3	279	olfaction	31	5.28E-13	Genes consistently down-regulated in mammary stem cells both in mouse and human species.	11	8.34E-03
3	279	sensory transduction	33	3.15E-10	Genes up-regulated in nasopharyngeal carcinoma (NPC) compared to the normal tissue.	27	8.55E-03
3	279	IPR017452:GPCR, rhodopsin-like superfamily	35	1.00E-09	-	-	-
3	279	g-protein coupled receptor	38	7.70E-10	-	-	-
3	279	IPR000276:7TM GPCR, rhodopsin-like	34	5.07E-09	-	-	-
3	279	transducer	38	5.71E-09	-	-	-
3	279	GO:0007600~sensory perception	34	1.39E-07	-	-	-
3	279	PIRSF800006:rhodopsin-like G protein-coupled receptors	34	1.10E-08	-	-	-
3	279	PIRSF003152:G protein-coupled olfactory receptor, class II	24	4.25E-08	-	-	-
3	279	GO:0007186~G-protein coupled receptor protein signaling pathway	39	9.03E-07	-	-	-
3	279	GO:0050890~cognition	34	2.68E-06	-	-	-
3	279	receptor	48	1.37E-06	-	-	-
3	279	topological domain:Extracellular	66	1.27E-05	-	-	-
3	279	glycoprotein	88	2.84E-05	-	-	-
3	279	glycosylation site:N-linked (GlcNAc...)	84	1.80E-04	-	-	-
4	806	nucleus	289	3.82E-22	Genes up-regulated in TC71 and EWS502 cells (Ewing's sarcoma) by EWSR1-FLI1 [GeneID=2130;2314] as inferred from RNAi knockdown of this fusion protein.	69	0.00E+00
4	806	zinc finger region:C2H2-type 7	72	8.75E-21	Genes down-regulated in ME-A cells (breast cancer) undergoing apoptosis in response to doxorubicin [PubChem=31703].	97	0.00E+00
4	806	IPR015880:Zinc finger, C2H2-like	98	8.50E-21	Set 'H3K27 bound': genes posessing the trimethylated H3K27 (H3K27me3) mark in their promoters in human embryonic stem cells, as identified by ChIP on chip.	61	0.00E+00
4	806	IPR007087:Zinc finger, C2H2-type	96	3.59E-20	Genes down-regulated during differentiation of Oli-Neu cells (oligodendroglial precursor) in response to PD174265 [PubChemID=4709].	64	0.00E+00
4	806	GO:0003677~DNA binding	186	3.73E-20	Genes down-regulated in PC3 cells (prostate cancer) after knockdown of EZH2 [GeneID=2146] by RNAi.	68	0.00E+00
4	806	zinc finger region:C2H2-type 4	79	6.60E-19	Genes down-regulated in HCT116 cells (colon cancer) by expression of MIR192 or MIR215 [GeneID=406967;406997] at 24 h.	61	0.00E+00
4	806	zinc finger region:C2H2-type 6	72	9.53E-19	Genes down-regulated in nasopharyngeal carcinoma (NPC) compared to the normal tissue.	91	0.00E+00
4	806	zinc finger region:C2H2-type 5	74	1.51E-17	Genes down-regulated in brain from patients with Alzheimer's disease.	83	0.00E+00
4	806	zinc finger region:C2H2-type 2	79	2.07E-17	Genes involved in Generic Transcription Pathway	39	0.00E+00
4	806	zinc-finger	148	4.80E-18	Genes up-regulated in mARMS (molecular ARMS) compared to the mERMS (molecular ERMS) class of rhabdomyosarcoma tumors.	38	0.00E+00
4	806	IPR013087:Zinc finger, C2H2-type/integrase, DNA-binding	80	1.21E-17	Genes correlated with neural type of glioblastoma multiforme tumors.	32	0.00E+00
4	806	zinc finger region:C2H2-type 8	64	3.12E-17	Genes correlated with proneural type of glioblastoma multiforme tumors.	49	0.00E+00
4	806	dna-binding	156	6.70E-18	Genes up-regulated in glioblastoma cell lines displaying spherical growth (cluster-1) compared to those displaying semiadherent or adherent growth phenotype (cluster-2).	12	0.00E+00
4	806	SM00355:ZnF_C2H2	98	1.56E-17	Genes down-regulated upon overexpression of PARVB [GeneID=29780] in MDA-MB-231 cells (breast cancer) cultured in 3D Matrigel only.	53	4.00E-14
4	806	zinc finger region:C2H2-type 3	77	1.16E-15	Genes whose expression was significantly and positively correlated with the number of perineuronal oligodendrocytes in the layer III of BA9 brain region.	50	7.46E-14
4	806	zinc finger region:C2H2-type 9	57	8.64E-15	Genes with high-CpG-density promoters (HCP) bearing histone H3 trimethylation mark at K27 (H3K27me3) in MEF cells (embryonic fibroblast).	41	1.40E-13
4	806	domain:KRAB	53	1.55E-14	Differentially expressed genes in a panel of xenografts representing 8 common pediatric tumors compared to the normal tissues.	20	2.30E-13
4	806	IPR001909:Krueppel-associated box	55	8.41E-15	Selected genes down-regulated in response to the Ras inhibitor salirasib [PubChem=5469318] in a panel of cancer cell lines with constantly active HRAS [GeneID=3265].	31	4.35E-13
4	806	Transcription	159	7.73E-15	Genes up-regulated during later stage of differentiation of Oli-Neu cells (oligodendroglial precursor) in response to PD174265 [PubChemID=4709].	41	1.12E-12
4	806	transcription regulation	156	1.31E-14	Genes whose expression significantly and positively correlated with the density of CALB1-positive [GeneID=793] GABAergic interneurons in the BA9 brain region across all subjects with psychiatric disorders.	40	1.57E-12
5	244	acetylation	73	2.47E-09	Genes down-regulated in erythroid progenitor cells from fetal livers of E13.5 embryos with KLF1 [GeneID=10661] knockout compared to those from the wild type embryos.	45	0.00E+00
5	244	phosphoprotein	130	1.12E-05	Genes down-regulated in nasopharyngeal carcinoma (NPC) compared to the normal tissue.	37	0.00E+00
5	244	GO:0031974~membrane-enclosed lumen	47	8.52E-05	Genes constituting the BRCA1-PCC network of transcripts whose expression positively correlated (Pearson correlation coefficient, PCC >= 0.4) with that of BRCA1 [GeneID=672] across a compendium of normal tissues.	48	0.00E+00
5	244	GO:0070013~intracellular organelle lumen	45	1.82E-04	Genes up-regulated in CD34+ [GeneID=947] cells isolated from bone marrow of CML (chronic myelogenous leukemia) patients, compared to those from normal donors.	42	0.00E+00
5	244	GO:0043233~organelle lumen	45	3.43E-04	Genes up-regulated in hepatocellular carcinoma (HCC) compared to normal liver samples.	37	0.00E+00
5	244	GO:0044429~mitochondrial part	23	4.54E-04	Genes up-regulated in liver tumor compared to the normal adjacent tissue.	37	0.00E+00
5	244	GO:0044265~cellular macromolecule catabolic process	27	0.0029244731	Genes up-regulated in biphasic (mixed) vs epithelial subtypes of malignant peritoneal mesothelioma.	20	0.00E+00
5	244	GO:0009057~macromolecule catabolic process	28	0.0036516693	Genes with copy number losses in primary neuroblastoma tumors.	84	0.00E+00
5	244	cytoplasm	68	0.0028837808	Genes in the smallest region of deletion (SRD) in 1p36.3 area in neuroblastoma samples.	10	0.00E+00
5	244	GO:0030529~ribonucleoprotein complex	19	0.0092011494	Genes within the smallest region of consistend deletion (SRD) within 1p36.3 area across a large collection of neuroblastoma cell lines and biopsy samples.	10	0.00E+00
5	244	-	-	-	Genes up-regulated in TC71 and EWS502 cells (Ewing's sarcoma) by EWSR1-FLI1 [GeneID=2130;2314] as inferred from RNAi knockdown of this fusion protein.	32	1.93E-11
5	244	-	-	-	Genes up-regulated in hepatoblastoma samples compared to normal liver tissue.	15	2.36E-11
5	244	-	-	-	Genes up-regulated in hepatocellular carcinoma (HCC) compared to normal liver samples.	24	4.21E-11
5	244	-	-	-	Genes down-regulated in ME-A cells (breast cancer) undergoing apoptosis in response to doxorubicin [PubChem=31703].	34	6.77E-10
5	244	-	-	-	Genes down-regulated in uterus upon knockout of BMP2 [GeneID=650].	26	1.22E-09
5	244	-	-	-	Genes down-regulated in brain from patients with Alzheimer's disease.	28	1.29E-09
5	244	-	-	-	Up-regulated genes in hepatocellular carcinoma (HCC) subclass G12, defined by unsupervised clustering	8	2.71E-09
5	244	-	-	-	Up-regulated genes in colon carcinoma tumors compared to the matched normal mucosa samples.	23	5.34E-09
5	244	-	-	-	Genes with promoters bound by FOXP3 [GeneID=50943] in unstimulated hybridoma cells.	27	5.34E-09
5	244	-	-	-	Genes down-regulated in lymphoblastoid cells from the European population compared to those from the Asian population.	19	9.12E-09
6	14	-	-	-	Genes down-regulated upon overexpression of PARVB [GeneID=29780] in MDA-MB-231 cells (breast cancer) cultured in 3D Matrigel only.	24	1.30E-08
6	14	-	-	-	Genes up-regulated in robust Cluster 2 (rC2) of hepatoblastoma samples compared to those in the robust Cluster 1 (rC1).	7	4.87E-07
6	14	-	-	-	Genes up-regulated in CD34+ [GeneID=947] cells isolated from bone marrow of CML (chronic myelogenous leukemia) patients, compared to those from normal donors.	6	2.44E-03
6	14	-	-	-	Genes up-regulated in metastatic vs non-metastatic HNSCC (head and neck squamous cell carcinoma) samples.	4	3.33E-03
7	177	acetylation	56	1.68E-07	Genes up-regulated in hepatocellular carcinoma (HCC) compared to normal liver samples.	27	0.00E+00
7	177	phosphoprotein	106	1.74E-07	Genes up-regulated in liver tumor compared to the normal adjacent tissue.	26	0.00E+00
7	177	GO:0044265~cellular macromolecule catabolic process	26	6.68E-05	Genes with copy number losses in primary neuroblastoma tumors.	43	0.00E+00
7	177	GO:0009057~macromolecule catabolic process	27	7.03E-05	Genes down-regulated in uveal melanoma: class 2 vs class 1 tumors.	48	0.00E+00
7	177	ubl conjugation pathway	18	8.79E-04	The lung adenocarcinoma TSP (tumor sequencing project) genes showing strong correlation between DNA copy number variation and gene expression.	13	0.00E+00
7	177	GO:0043632~modification-dependent macromolecule catabolic process	20	0.005608545	Genes up-regulated in CD34+ [GeneID=947] cells isolated from bone marrow of CML (chronic myelogenous leukemia) patients, compared to those from normal donors.	31	7.99E-14
7	177	GO:0019941~modification-dependent protein catabolic process	20	0.005608545	Genes up-regulated in head and neck squamous cell carcinoma (HNSCC) samples positive for HPV compared to the HPV-negative tumors.	12	7.99E-14
7	177	nucleotide-binding	35	0.0014714224	Genes up-regulated in brain from patients with Alzheimer's disease.	33	1.68E-12
7	177	GO:0017076~purine nucleotide binding	40	0.0020752534	Genes constituting the BRCA1-PCC network of transcripts whose expression positively correlated (Pearson correlation coefficient, PCC >= 0.4) with that of BRCA1 [GeneID=672] across a compendium of normal tissues.	31	5.47E-12
7	177	GO:0044429~mitochondrial part	19	0.0023003508	Genes down-regulated in brain from patients with Alzheimer's disease.	26	7.04E-11
7	177	GO:0051603~proteolysis involved in cellular protein catabolic process	20	0.0105344519	Genes up-regulated in Caco-2 cells (intestinal epithelium) after coculture with the probiotic bacteria L. casei for 24h.	18	4.47E-10
7	177	GO:0044257~cellular protein catabolic process	20	0.0113004344	Genes up-regulated in T1 cells (primary melanoma, sensitive to TRAIL [GeneID=8743]) compared to G1 cells (metastatic melanoma, resistant to TRAIL).	18	9.00E-10
7	177	GO:0032555~purine ribonucleotide binding	38	0.0048242833	Genes up-regulated in T24 (bladder cancer) cells in response to the photodynamic therapy (PDT) stress.	20	2.64E-09
7	177	GO:0032553~ribonucleotide binding	38	0.0048242833	Genes down-regulated upon overexpression of PARVB [GeneID=29780] in MDA-MB-231 cells (breast cancer) cultured in 3D Matrigel only.	21	2.86E-09
7	177	GO:0005739~mitochondrion	26	0.0043352744	Genes down-regulated in fibroblasts expressing mutant forms of ERCC3 [GeneID=2071] after UV irradiation.	20	5.87E-09
7	177	-	-	-	Genes down-regulated in erythroid progenitor cells from fetal livers of E13.5 embryos with KLF1 [GeneID=10661] knockout compared to those from the wild type embryos.	29	9.54E-09
7	177	-	-	-	Genes up-regulated by 3 h of euglycemic hyperinsulinemic clamp in the vastus lateralis muscle of healthy lean subjects.	15	1.25E-08
7	177	-	-	-	Genes down-regulated in NHEK cells (normal epidermal keratinocytes) after UVB irradiation.	15	4.28E-08
7	177	-	-	-	Genes constituting the ATM-PCC network of transcripts whose expression positively correlated (Pearson correlation coefficient, PCC >= 0.4) with that of ATM [GeneID=472] across a compendium of normal tissues.	24	4.29E-08
7	177	-	-	-	Genes up-regulated in anaplastic thyroid carcinoma (ATC) compared to normal thyroid tissue.	17	1.44E-07
11	346	williams-beuren syndrome	10	3.51E-09	Genes down-regulated in ME-A cells (breast cancer) undergoing apoptosis in response to doxorubicin [PubChem=31703].	53	0.00E+00
11	346	IPR002099:DNA mismatch repair protein	7	5.81E-06	Genes up-regulated in CD34+ [GeneID=947] cells isolated from bone marrow of CML (chronic myelogenous leukemia) patients, compared to those from normal donors.	44	0.00E+00
11	346	GO:0030983~mismatched DNA binding	7	1.65E-04	Genes down-regulated in nasopharyngeal carcinoma (NPC) compared to the normal tissue.	53	0.00E+00
11	346	GO:0006298~mismatch repair	7	0.0037377363	Genes with promoters occupied by SMAD2 or SMAD3 [GeneID=4087, 4088] in HaCaT cells (keratinocyte) according to a ChIP-chip analysis.	44	0.00E+00
11	346	acetylation	74	0.0012455141	Overexpressed genes with amplified copy number across 27 non-small cell lung cancer (NSCLC) cell lines.	24	0.00E+00
11	346	GO:0043566~structure-specific DNA binding	13	0.0017865827	Genes within amplicon 7q21-q22 identified in a copy number alterations study of 191 breast tumor samples.	21	0.00E+00
11	346	protein transport	23	0.0060454997	Genes within amplicon 7p22 identified in a copy number alterations study of 191 breast tumor samples.	12	0.00E+00
11	346	-	-	-	Genes up-regulated in poorly differentiated thyroid carcinoma (PDTC) compared to normal thyroid tissue.	29	1.40E-13
11	346	-	-	-	Up-regulated genes in colon carcinoma tumors compared to the matched normal mucosa samples.	33	1.86E-13
11	346	-	-	-	Genes up-regulated in robust Cluster 2 (rC2) of hepatoblastoma samples compared to those in the robust Cluster 1 (rC1).	28	2.24E-13
11	346	-	-	-	Genes down-regulated in APL (acute promyeolocytic leukemia) blasts expressing PML-RARA fusion [GeneID=5371;5914] compared to normal promyeloblasts.	29	2.54E-13
11	346	-	-	-	Up-regulated genes whose expression correlates with copy number gains in pancreatic adenocarcinoma cell lines and primary tumor specimens.	22	2.80E-13
11	346	-	-	-	Genes constituting the BRCA1-PCC network of transcripts whose expression positively correlated (Pearson correlation coefficient, PCC >= 0.4) with that of BRCA1 [GeneID=672] across a compendium of normal tissues.	44	4.30E-13
11	346	-	-	-	Genes down-regulated in brain from patients with Alzheimer's disease.	38	4.80E-13
11	346	-	-	-	Genes within amplicon 7p15 identified in a copy number alterations study of 191 breast tumor samples.	7	4.23E-11
11	346	-	-	-	Genes down-regulated in NCI-H1299 cells (large cell neuroendocrine carcinoma) stably expressing SEMA3B [GeneID=7869].	21	1.12E-10
11	346	-	-	-	Genes down-regulated in erythroid progenitor cells from fetal livers of E13.5 embryos with KLF1 [GeneID=10661] knockout compared to those from the wild type embryos.	43	2.37E-09
11	346	-	-	-	Genes constituting the CHEK2-PCC network of transcripts whose expression positively correlates (Pearson correlation coefficient, PCC >= 0.4) with that of CHEK2 [GeneID=11200].	26	2.46E-09
11	346	-	-	-	Genes down-regulated in ME-A cells (breast cancer, sensitive to apoptotic stimuli) exposed to doxorubicin [PubChem=31703] in the presence of medium concentrate (MC) from ME-C cells (breast cancer, resistant to apoptotic stimuli).	26	1.07E-08
11	346	-	-	-	Genes up-regulated in cancer stem cells isolated from mammary tumors compared to the non-tumorigenic cells.	19	1.21E-08
12	49	GO:0003723~RNA binding	11	0.0014737075	Genes up-regulated in uveal melanoma: class 2 vs class 1 tumors.	20	0.00E+00
12	49	acetylation	19	0.0015224905	Up-regulated genes whose expression correlates with copy number gains in pancreatic adenocarcinoma cell lines and primary tumor specimens.	15	0.00E+00
12	49	GO:0006396~RNA processing	10	0.0144126329	Genes within amplicon 8q23-q24 identified in a copy number alterations study of 191 breast tumor samples.	22	0.00E+00
12	49	phosphoprotein	32	0.003995631	Genes up-regulated in DLBCL (diffuse large B-cell lymphoma) cell lines sensitive to stimulation of CD40 [GeneID=958] relative to the resistant ones.	8	1.37E-08
12	49	GO:0030529~ribonucleoprotein complex	9	0.0089106692	Genes within amplicon 8q12-q22 identified in a copy number alterations study of 191 breast tumor samples.	7	3.13E-08
12	49	protein biosynthesis	6	0.0076758856	Genes up-regulated in robust Cluster 2 (rC2) of hepatoblastoma samples compared to those in the robust Cluster 1 (rC1).	10	1.08E-07
12	49	-	-	-	Genes involved in Metabolism of mRNA	8	1.23E-07
12	49	-	-	-	Genes involved in Metabolism of RNA	8	3.52E-07
12	49	-	-	-	Genes down-regulated in mARMS (molecular ARMS) compared to the mERMS (molecular ERMS) class of rhabdomyosarcoma tumors.	6	8.56E-06
12	49	-	-	-	The lung adenocarcinoma TSP (tumor sequencing project) genes showing strong correlation between DNA copy number variation and gene expression.	5	1.66E-05
12	49	-	-	-	Genes up-regulated in T-PLL cells (T-cell prolymphocytic leukemia) bearing the inv(14)/t(14:14) chromosomal aberration.	7	1.77E-05
12	49	-	-	-	Up-regulated genes in the subpopulation of invasive PyMT cells (breast cancer) compared to the general population of PyMT cells.	7	1.81E-05
12	49	-	-	-	Genes involved in Deadenylation-dependent mRNA decay	4	3.91E-05
12	49	-	-	-	Genes down-regulated in erythroid progenitor cells from fetal livers of E13.5 embryos with KLF1 [GeneID=10661] knockout compared to those from the wild type embryos.	12	3.91E-05
12	49	-	-	-	Genes constituting the BRCA1-PCC network of transcripts whose expression positively correlated (Pearson correlation coefficient, PCC >= 0.4) with that of BRCA1 [GeneID=672] across a compendium of normal tissues.	11	5.64E-05
12	49	-	-	-	Genes up-regulated in hepatocellular carcinoma (HCC) compared to normal liver samples.	8	9.69E-05
12	49	-	-	-	Genes constituting the ATM-PCC network of transcripts whose expression positively correlated (Pearson correlation coefficient, PCC >= 0.4) with that of ATM [GeneID=472] across a compendium of normal tissues.	10	1.39E-04
12	49	-	-	-	Genes involved in Nonsense Mediated Decay Enhanced by the Exon Junction Complex	5	1.55E-04
12	49	-	-	-	Genes with increased copy number that correlates with increased expression across six different lung adenocarcinoma cell lines.	5	1.55E-04
12	49	-	-	-	Up-regulated genes in hepatocellular carcinoma (HCC) subclass G3, defined by unsupervised clustering.	5	1.93E-04
13	278	GO:0005829~cytosol	44	7.69E-06	Genes whose expression profile is specific to Cluster IIa of urothelial cell carcinoma (UCC) tumors.	24	0.00E+00
13	278	acetylation	69	3.05E-05	Up-regulated genes whose expression profile is specific to Custer I of urothelial cell carcinoma (UCC) tumors.	21	0.00E+00
13	278	GO:0070013~intracellular organelle lumen	48	6.24E-04	Genes down-regulated in urothelial cell carcinoma (UCC) tumors with LOH on 9q as compared to the tumors showing retention.	56	0.00E+00
13	278	GO:0043233~organelle lumen	48	0.0011753532	Genes down-regulated in ME-A cells (breast cancer) undergoing apoptosis in response to doxorubicin [PubChem=31703].	39	1.85E-09
13	278	phosphoprotein	136	0.0015118507	Up-regulated genes in pediatric adrenocortical tumors (ACT) compared to the normal tissue.	16	6.44E-09
13	278	GO:0031981~nuclear lumen	41	0.0015700824	Genes whose promoters are bound by MYC [GeneID=4609], according to MYC Target Gene Database.	28	8.70E-09
13	278	GO:0005730~nucleolus	26	0.0016652308	Genes up-regulated in HeLa cells (cervical cancer) after simultaneus knockdown of all three MBD (methyl-CpG binding domain) proteins MeCP2, MBD1 and MBD2 [GeneID=4204;4152;8932] by RNAi.	25	3.10E-07
13	278	GO:0031974~membrane-enclosed lumen	48	0.0020067834	Genes down-regulated in PC3 cells (prostate cancer) after knockdown of NIPP1 [GeneID=5511] by RNAi.	22	6.97E-07
13	278	GO:0043232~intracellular non-membrane-bounded organelle	60	0.002824832	Genes constituting the BRCA1-PCC network of transcripts whose expression positively correlated (Pearson correlation coefficient, PCC >= 0.4) with that of BRCA1 [GeneID=672] across a compendium of normal tissues.	31	6.97E-07
13	278	GO:0043228~non-membrane-bounded organelle	60	0.002824832	Genes whose expression positively correlated with that of SMARCA2 [GeneID=6595] in prostate cancer samples.	16	6.97E-07
13	278	nucleus	88	0.0098531276	Genes down-regulated in erythroid progenitor cells from fetal livers of E13.5 embryos with KLF1 [GeneID=10661] knockout compared to those from the wild type embryos.	38	7.71E-07
13	278	PIRSF037869:Zinc finger and BTB domain-containing protein	4	0.0054287934	Down-regulated genes whose expression correlates with copy number losses in pancreatic adenocarcinoma cell lines and primary tumor specimens.	13	2.88E-06
13	278	-	-	-	Genes down-regulated in PC3 cells (prostate cancer) after knockdown of EZH2 [GeneID=2146] by RNAi.	27	2.93E-06
13	278	-	-	-	Set 'Myc targets2': targets of c-Myc [GeneID=4609] and Max [GeneID=4149] identified by ChIP on chip in a Burkitt's lymphoma cell line; overlap set.	20	2.93E-06
13	278	-	-	-	Candidate genes in the regions of copy number loss in gastric cancer cell lines.	6	3.02E-06
13	278	-	-	-	Genes down-regulated in Daudi cells (B lymphocytes) stably expressing CD5 [GeneID=921] off a plasmid vector.	15	4.23E-06
13	278	-	-	-	Genes down-regulated in prefrontal cortex (PFC) of mice carrying a hemizygotic microdeletion in the 22q11.2 region.	21	6.67E-06
13	278	-	-	-	Genes up-regulated in CD34+ [GeneID=947] cells isolated from bone marrow of CML (chronic myelogenous leukemia) patients, compared to those from normal donors.	26	8.27E-06
13	278	-	-	-	Amplification hot spot 8: colocolized fragile sites and cancer genes in the 9q11-34 region.	5	8.65E-06
13	278	-	-	-	Genes down-regulated in ME-A cells (breast cancer, sensitive to apoptotic stimuli) exposed to doxorubicin [PubChem=31703] in the presence of medium concentrate (MC) from ME-C cells (breast cancer, resistant to apoptotic stimuli).	21	9.92E-06
14	263	-	-	-	Genes up-regulated in CD34+ [GeneID=947] cells isolated from bone marrow of CML (chronic myelogenous leukemia) patients, compared to those from normal donors.	39	0.00E+00
14	263	-	-	-	Genes with copy number losses in primary neuroblastoma tumors.	66	0.00E+00
14	263	-	-	-	Genes up-regulated in medullary breast cancer (MBC) relative to ductal breast cancer (DBD).	16	2.55E-11
14	263	-	-	-	Genes in the most frequently homozygous deleted loci in a panel of glioma cell lines.	10	2.49E-10
14	263	-	-	-	Genes down-regulated in lymphoblastoid cells from the European population compared to those from the Asian population.	22	5.05E-10
14	263	-	-	-	Genes down-regulated in erythroid progenitor cells from fetal livers of E13.5 embryos with KLF1 [GeneID=10661] knockout compared to those from the wild type embryos.	39	1.74E-09
14	263	-	-	-	Genes up-regulated in liver tumor compared to the normal adjacent tissue.	27	2.80E-09
14	263	-	-	-	Genes down-regulated in brain from patients with Alzheimer's disease.	29	6.82E-09
14	263	-	-	-	Mitochondrial genes; based on literature and sequence annotation resources and converted to Affymetrix HG-U133A probe sets.	18	6.82E-09
14	263	-	-	-	Genes constituting the ATM-PCC network of transcripts whose expression positively correlated (Pearson correlation coefficient, PCC >= 0.4) with that of ATM [GeneID=472] across a compendium of normal tissues.	30	4.53E-08
14	263	-	-	-	Mitochondrial genes	17	9.58E-08
14	263	-	-	-	Set 'Oct4 targets': genes upregulated and identified by ChIP on chip as OCT4 [GeneID=5460] transcription factor targets in human embryonic stem cells.	14	1.69E-07
14	263	-	-	-	Genes down-regulated in fibroblasts expressing mutant forms of ERCC3 [GeneID=2071] after UV irradiation.	22	2.87E-07
14	263	-	-	-	Cluster 4: genes down-regulated in B493-6 cells (B lymphocytes) upon serum stimulation but not affected by MYC [GeneID=4609].	20	3.70E-07
14	263	-	-	-	Genes up-regulated in HEK293 cells (embryonic kidney) at 6 h, 12 h or 24 h after infection with reovirus strain T3A (known as a strong inducer of apoptosis).	14	3.79E-07
14	263	-	-	-	Genes up-regulated by 3 h of euglycemic hyperinsulinemic clamp in the vastus lateralis muscle of healthy lean subjects.	17	4.47E-07
14	263	-	-	-	Genes up-regulated in hepatocellular carcinoma (HCC) compared to normal liver samples.	23	4.47E-07
14	263	-	-	-	Set 'NOS targets': genes upregulated and identified by ChIP on chip as targets of the transcription factors NANOG , OCT4, and Sox2 [GeneID=79923;5460;6657] (NOS) in human embryonic stem cells.	11	7.18E-07
14	263	-	-	-	Genes up-regulated in poorly differentiated thyroid carcinoma (PDTC) compared to normal thyroid tissue.	18	1.59E-06
14	263	-	-	-	Genes whose promoters contain E-box motifs and whose expression changed in MYCN-3 cells (neuroblastoma) upon induction of MYCN [GeneID=4613].	20	1.67E-06
15	149	GO:0006461~protein complex assembly	17	0.0069417223	Genes within amplicon 11q12-q14 identified in a copy number alterations study of 191 breast tumor samples.	18	0.00E+00
15	149	GO:0070271~protein complex biogenesis	17	0.0069417223	Up-regulated genes in Calu3 cells (non-small cell lung cancer, NSCLC) resistant to gemcitabine [PubChem=3461] which became down-regulated in response to bexarotene [PubChem=82146].	13	0.00E+00
15	149	host-virus interaction	12	0.0027744663	Transcripts depleted from pseudopodia of NIH/3T3 cells (fibroblast) in response to haptotactic migratory stimulus by fibronectin, FN1 [GeneID=2335].	19	2.94E-10
15	149	-	-	-	Genes with copy number losses in primary neuroblastoma tumors.	20	5.21E-10
15	149	-	-	-	Genes involved in Immune System	21	7.60E-10
15	149	-	-	-	Genes up-regulated in CD34+ [GeneID=947] cells isolated from bone marrow of CML (chronic myelogenous leukemia) patients, compared to those from normal donors.	24	3.05E-09
15	149	-	-	-	Genes whose expression was significantly and positively correlated with the number of perineuronal oligodendrocytes in the layer III of BA9 brain region.	19	1.07E-08
15	149	-	-	-	Genes up-regulated in lymphoblastoid cells from the European population compared to those from the Asian population.	15	1.18E-08
15	149	-	-	-	Late response genes: differentially expressed only 12 h after UV-C irradiation of MEF cells (embryonic fibroblast).	22	1.69E-08
15	149	-	-	-	Genes up-regulated in brain from patients with Alzheimer's disease.	24	1.13E-07
15	149	-	-	-	Genes involved in Adaptive Immune System	13	4.35E-06
15	149	-	-	-	Transcripts in hematopoietic stem cells (HSC) which are trans-regulated (i.e., modulated by a QTL (quantitative trait locus) not in a close proximity to the gene).	16	4.35E-06
15	149	-	-	-	Genes involved in HIV Infection	9	5.48E-06
15	149	-	-	-	Genes up-regulated in HeLa cells (cervical cancer) after simultaneus knockdown of all three MBD (methyl-CpG binding domain) proteins MeCP2, MBD1 and MBD2 [GeneID=4204;4152;8932] by RNAi.	16	1.15E-05
15	149	-	-	-	Up-regulated in MCF7 cells (breast cancer) by TLX1 (HOX11) [GeneID=3195].	11	1.82E-05
15	149	-	-	-	Genes whose expression significantly and positively correlated with oligodendrocyte density in layer VI of BA9 brain region in patients with bipolar disorder.	14	4.82E-05
15	149	-	-	-	Genes commonly down-regulated in human alveolar rhabdomyosarcoma (ARMS) and its mouse model overexpressing PAX3-FOXO1 [GeneID=5077;2308] fusion.	10	1.37E-04
15	149	-	-	-	Genes down-regulated in A4573 cells (Ewing's sarcoma, ESFT) after knockdown of BMI1 [GeneID=648] by RNAi.	9	1.37E-04
15	149	-	-	-	Genes down-regulated in T24 (bladder cancer) cells in response to the photodynamic therapy (PDT) stress.	12	1.41E-04
15	149	-	-	-	The 'MLL signature 2': genes up-regulated in pediatric AML (acute myeloid leukemia) with rearranged MLL [GeneID=4297] compared to the AML cases with intact MLL and NPM1 [GeneID=4869].	10	1.44E-04
16	125	acetylation	41	1.08E-05	Genes down-regulated in nasopharyngeal carcinoma (NPC) compared to the normal tissue.	29	0.00E+00
16	125	P-loop	8	0.001799335	Down-regulated genes whose expression correlates with copy number losses in pancreatic adenocarcinoma cell lines and primary tumor specimens.	21	0.00E+00
16	125	-	-	-	Genes up-regulated and displaying increased copy number in glioblastoma samples.	12	0.00E+00
16	125	-	-	-	Genes from the 12p region that were up-regulated in embryonic carcinoma tumors compared to normal testis.	11	0.00E+00
16	125	-	-	-	Genes within amplicon 12q13-q21 identified in a copy number alterations study of 191 breast tumor samples.	17	0.00E+00
16	125	-	-	-	Genes from the 12p region that were up-regulated in yolk sac tumor cells compared to normal testis.	8	9.32E-14
16	125	-	-	-	Genes up-regulated in CD34+ [GeneID=947] cells isolated from bone marrow of CML (chronic myelogenous leukemia) patients, compared to those from normal donors.	26	1.60E-13
16	125	-	-	-	Genes from the 12p region that were up-regulated in seminoma tumors compared to normal testis.	9	7.69E-13
16	125	-	-	-	Housekeeping genes identified as expressed across 19 normal tissues.	15	1.88E-11
16	125	-	-	-	Genes up-regulated in metastatic vs non-metastatic HNSCC (head and neck squamous cell carcinoma) samples.	14	6.13E-11
16	125	-	-	-	Genes down-regulated in brain from patients with Alzheimer's disease.	19	5.31E-08
16	125	-	-	-	Genes down-regulated in Wilm's tumor samples compared to fetal kidney.	9	9.86E-08
16	125	-	-	-	Genes down-regulated in ME-A cells (breast cancer) undergoing apoptosis in response to doxorubicin [PubChem=31703].	24	4.99E-07
16	125	-	-	-	Genes down-regulated in erythroid progenitor cells from fetal livers of E13.5 embryos with KLF1 [GeneID=10661] knockout compared to those from the wild type embryos.	22	4.99E-07
16	125	-	-	-	Genes up-regulated in brain from patients with Alzheimer's disease.	20	1.09E-06
16	125	-	-	-	Genes whose promoters are bound by MYC [GeneID=4609], according to MYC Target Gene Database.	16	2.75E-06
16	125	-	-	-	Genes amplified and up-regulated more than twofold in at least two out of 10 pancreatic cancer cell lines studied.	5	3.36E-06
16	125	-	-	-	Genes down-regulated in ALL (acute lymphoblastic leukemia) blasts after 1 week of treatment with glucocorticoids.	10	5.11E-06
16	125	-	-	-	Genes down-regulated in uterus upon knockout of BMP2 [GeneID=650].	14	6.68E-06
16	125	-	-	-	Genes with promoters bound by both PPARG and RXRA [GeneID=5468, 6256] at 8 day time point of adipocyte differentiation of 3T3-L1 cells (preadipocyte).	16	6.68E-06
17	135	GO:0070013~intracellular organelle lumen	26	0.0050695165	Genes down-regulated and displaying decreased copy number in glioblastoma samples.	11	0.00E+00
17	135	GO:0043233~organelle lumen	26	0.0074599101	Candidate genes in significant regions of chromosomal copy number losses in a panel of melanoma samples.	16	0.00E+00
17	135	-	-	-	Genes down-regulated in erythroid progenitor cells from fetal livers of E13.5 embryos with KLF1 [GeneID=10661] knockout compared to those from the wild type embryos.	31	2.80E-12
17	135	-	-	-	Genes down-regulated in fibroblasts expressing mutant forms of ERCC3 [GeneID=2071] after UV irradiation.	21	7.27E-12
17	135	-	-	-	Genes up-regulated in CD34+ [GeneID=947] cells isolated from bone marrow of CML (chronic myelogenous leukemia) patients, compared to those from normal donors.	25	1.09E-11
17	135	-	-	-	Genes up-regulated in T1 cells (primary melanoma, sensitive to TRAIL [GeneID=8743]) compared to G1 cells (metastatic melanoma, resistant to TRAIL).	18	1.09E-11
17	135	-	-	-	Genes up-regulated in T24 (bladder cancer) cells in response to the photodynamic therapy (PDT) stress.	18	2.32E-09
17	135	-	-	-	Genes up-regulated in uveal melanoma: class 2 vs class 1 tumors.	17	1.20E-08
17	135	-	-	-	Genes down-regulated in brain from patients with Alzheimer's disease.	20	2.99E-08
17	135	-	-	-	The lung adenocarcinoma TSP (tumor sequencing project) genes showing strong correlation between DNA copy number variation and gene expression.	8	1.10E-07
17	135	-	-	-	Genes up-regulated in hematopoietic progenitor cells (HPC) of B lymphocyte lineage CD34+CD45RA+CD10+ [GeneID=947;5788;4311].	11	1.34E-07
17	135	-	-	-	Transcripts enriched in pseudopodia of NIH/3T3 cells (fibroblast) in response to haptotactic migratory stimulus by fibronectin, FN1 [GeneID=2335].	13	3.85E-07
17	135	-	-	-	Genes constituting the BRCA1-PCC network of transcripts whose expression positively correlated (Pearson correlation coefficient, PCC >= 0.4) with that of BRCA1 [GeneID=672] across a compendium of normal tissues.	22	5.03E-07
17	135	-	-	-	Genes constituting the CHEK2-PCC network of transcripts whose expression positively correlates (Pearson correlation coefficient, PCC >= 0.4) with that of CHEK2 [GeneID=11200].	15	5.83E-07
17	135	-	-	-	Genes up-regulated in HUVEC cells (endothelium) by treatment with PIGF [Gene ID=5281].	9	5.83E-07
17	135	-	-	-	Genes down-regulated upon overexpression of PARVB [GeneID=29780] in MDA-MB-231 cells (breast cancer) cultured in 3D Matrigel only.	16	5.83E-07
17	135	-	-	-	Common down-regulated transcripts in fibroblasts expressing either XP/CS or TDD mutant forms of ERCC3 [GeneID=2071], after UVC irradiation.	12	1.39E-06
17	135	-	-	-	Genes down-regulated in HCT116 cells (colon cancer) by expression of MIR192 or MIR215 [GeneID=406967;406997] at 24 h.	16	2.82E-06
17	135	-	-	-	Genes constituting the ATM-PCC network of transcripts whose expression positively correlated (Pearson correlation coefficient, PCC >= 0.4) with that of ATM [GeneID=472] across a compendium of normal tissues.	18	7.83E-06
17	135	-	-	-	Genes down-regulated in at least 8 of 11 sarcoma cell lines by trabectedin [PubChem=3199].	9	9.10E-06
18	258	phosphoprotein	138	2.73E-05	Genes up-regulated in CD34+ [GeneID=947] cells isolated from bone marrow of CML (chronic myelogenous leukemia) patients, compared to those from normal donors.	39	0.00E+00
18	258	GO:0005739~mitochondrion	35	4.28E-04	Genes constituting the ATM-PCC network of transcripts whose expression positively correlated (Pearson correlation coefficient, PCC >= 0.4) with that of ATM [GeneID=472] across a compendium of normal tissues.	38	2.80E-13
18	258	-	-	-	Genes constituting the BRCA1-PCC network of transcripts whose expression positively correlated (Pearson correlation coefficient, PCC >= 0.4) with that of BRCA1 [GeneID=672] across a compendium of normal tissues.	39	1.31E-12
18	258	-	-	-	Genes down-regulated in lymphoblastoid cells from the European population compared to those from the Asian population.	23	1.47E-11
18	258	-	-	-	Genes down-regulated in brain from patients with Alzheimer's disease.	31	3.06E-10
18	258	-	-	-	Set 'Myc targets2': targets of c-Myc [GeneID=4609] and Max [GeneID=4149] identified by ChIP on chip in a Burkitt's lymphoma cell line; overlap set.	24	4.50E-10
18	258	-	-	-	Cluster 4: genes down-regulated in B493-6 cells (B lymphocytes) upon serum stimulation but not affected by MYC [GeneID=4609].	25	5.12E-10
18	258	-	-	-	Genes down-regulated in erythroid progenitor cells from fetal livers of E13.5 embryos with KLF1 [GeneID=10661] knockout compared to those from the wild type embryos.	38	5.83E-10
18	258	-	-	-	Overexpressed genes with amplified copy number across 27 non-small cell lung cancer (NSCLC) cell lines.	14	1.48E-09
18	258	-	-	-	Genes constituting the CHEK2-PCC network of transcripts whose expression positively correlates (Pearson correlation coefficient, PCC >= 0.4) with that of CHEK2 [GeneID=11200].	24	2.06E-09
18	258	-	-	-	Genes down-regulated in atria of failing hearts (DCM and ICM) compared to healthy controls.	12	2.06E-09
18	258	-	-	-	Genes involved in Cyclin E associated events during G1/S transition	9	1.01E-08
18	258	-	-	-	Genes involved in Signaling by Wnt	9	1.01E-08
18	258	-	-	-	Genes down-regulated in fibroblasts expressing mutant forms of ERCC3 [GeneID=2071] after UV irradiation.	23	1.01E-08
18	258	-	-	-	Genes up-regulated in Caco-2 cells (intestinal epithelium) after coculture with the probiotic bacteria L. casei for 24h.	21	1.03E-08
18	258	-	-	-	Genes up-regulated in uveal melanoma: class 2 vs class 1 tumors.	22	1.07E-08
18	258	-	-	-	Genes with promoters bound by FOXP3 [GeneID=50943] in unstimulated hybridoma cells.	28	1.41E-08
18	258	-	-	-	Transcripts enriched in pseudopodia of NIH/3T3 cells (fibroblast) in response to haptotactic migratory stimulus by fibronectin, FN1 [GeneID=2335].	19	2.15E-08
18	258	-	-	-	Genes whose promoters are bound by MYC [GeneID=4609], according to MYC Target Gene Database.	25	3.64E-08
18	258	-	-	-	Genes whose expression significantly and positively correlated with the density of CALB1-positive [GeneID=793] GABAergic interneurons in the BA9 brain region across all subjects with psychiatric disorders.	18	4.77E-08
19	160	-	-	-	Genes with promoters bound by FOXP3 [GeneID=50943] in hybridoma cells stimulated by PMA [PubChem=4792] and ionomycin [PubChem=3733].	26	5.59E-13
19	160	-	-	-	Genes down-regulated in erythroid progenitor cells from fetal livers of E13.5 embryos with KLF1 [GeneID=10661] knockout compared to those from the wild type embryos.	33	2.80E-12
19	160	-	-	-	Genes with promoters bound by FOXP3 [GeneID=50943] in unstimulated hybridoma cells.	25	1.23E-10
19	160	-	-	-	Genes with promoters occupied by SMAD2 or SMAD3 [GeneID=4087, 4088] in HaCaT cells (keratinocyte) according to a ChIP-chip analysis.	18	1.23E-07
19	160	-	-	-	Set 'Nanog targets': genes upregulated and identified by ChIP on chip as Nanog [GeneID=79923] transcription factor targets in human embryonic stem cells.	21	2.42E-07
19	160	-	-	-	Genes up-regulated in CD34+ [GeneID=947] cells isolated from bone marrow of CML (chronic myelogenous leukemia) patients, compared to those from normal donors.	22	2.43E-07
19	160	-	-	-	Genes up-regulated in HL-60 cells (acute promyelocytic leukemia, APL) after treatment with the aminopeptidase inhibitor tosedostat (CHR-2797) [PubChem=15547703] for 24 h.	17	2.64E-07
19	160	-	-	-	Genes up-regulated in HL-60 cells (acute promyelocytic leukemia, APL) after treatment with the aminopeptidase inhibitor tosedostat (CHR-2797) [PubChem=15547703] for 6 h.	18	6.19E-07
19	160	-	-	-	Genes up-regulated in hepatocellular carcinoma (HCC) compared to normal liver samples.	17	5.23E-06
19	160	-	-	-	Genes up-regulated in serrated vs conventional colorectal carcinoma (CRC) samples.	8	3.09E-05
19	160	-	-	-	Down-regulated genes distinguishing in multiple myeloma (MM) samples with lower expression of TACI [GeneID=23495].	8	3.13E-05
19	160	-	-	-	Genes down-regulated in HeLa cells (cervical carcinoma) upon knockdown of PHF8 [GeneID=23133] by RNAi.	14	6.61E-05
19	160	-	-	-	Candidate genes in significant regions of chromosomal copy number losses in a panel of melanoma samples.	5	6.76E-05
19	160	-	-	-	Set 'Sox2 targets': genes upregulated and identified by ChIP on chip as SOX2 [GeneID=6657] transcription factor targets in human embryonic stem cells.	14	1.76E-04
19	160	-	-	-	Genes whose expression profile is specific to Cluster III of urothelial cell carcinoma (UCC) tumors.	8	2.04E-04
19	160	-	-	-	Transcripts enriched in pseudopodia of NIH/3T3 cells (fibroblast) in response to haptotactic migratory stimulus by fibronectin, FN1 [GeneID=2335].	11	2.11E-04
19	160	-	-	-	Genes whose expression positively correlated with that of SMARCA2 [GeneID=6595] in prostate cancer samples.	10	2.51E-04
19	160	-	-	-	Set 'Myc targets2': targets of c-Myc [GeneID=4609] and Max [GeneID=4149] identified by ChIP on chip in a Burkitt's lymphoma cell line; overlap set.	13	2.51E-04
19	160	-	-	-	Genes up-regulated by 3 h of euglycemic hyperinsulinemic clamp in the vastus lateralis muscle of healthy lean subjects.	10	3.30E-04
19	160	-	-	-	Mitochondrial genes	10	3.47E-04
20	105	acetylation	34	2.57E-04	Genes up-regulated in polysomal and total RNA samples from SW480 cells (primary colorectal carcinoma, CRC) compared to the SW620 cells (lymph node metastasis from the same individual).	24	0.00E+00
20	105	mitochondrion	16	0.0065672746	Genes within amplicon 16q24 identified in a copy number alterations study of 191 breast tumor samples.	10	0.00E+00
20	105	GO:0005739~mitochondrion	18	0.0102826488	Genes in discrete regions of gain within 16q region detected in individual invasive breast cancer tumors.	13	0.00E+00
20	105	cell cycle	11	0.0331335513	Genes from 16q24 region up-regulated in retinoblastoma tumors with 16q24 LOH (loss of heterozygocity) compared to those without the LOH.	11	0.00E+00
20	105	transit peptide	11	0.0426389531	Genes up-regulated in rectal cancer patients resistant to radiotherapy (non-responders) relative to the sensitive ones (responders).	8	6.65E-08
20	105	protein transport	11	0.0493366582	Genes constituting the BRCA1-PCC network of transcripts whose expression positively correlated (Pearson correlation coefficient, PCC >= 0.4) with that of BRCA1 [GeneID=672] across a compendium of normal tissues.	20	1.01E-07
20	105	-	-	-	Set 'Nanog targets': genes upregulated and identified by ChIP on chip as Nanog [GeneID=79923] transcription factor targets in human embryonic stem cells.	16	1.24E-07
20	105	-	-	-	Up-regulated in MCF7 cells (breast cancer) by TLX1 (HOX11) [GeneID=3195].	11	6.04E-07
20	105	-	-	-	Genes in discrete regions of loss within 16q region detected in individual invasive breast cancer tumors.	5	1.07E-06
20	105	-	-	-	Mitochondrial genes	11	1.07E-06
20	105	-	-	-	Genes whose expression was significantly and positively correlated with the number of perineuronal oligodendrocytes in the layer III of BA9 brain region.	13	2.31E-06
20	105	-	-	-	Genes down-regulated in prefrontal cortex (PFC) of mice carrying a hemizygotic microdeletion in the 22q11.2 region.	11	4.02E-06
20	105	-	-	-	Late response genes: differentially expressed only 12 h after UV-C irradiation of MEF cells (embryonic fibroblast).	16	4.12E-06
20	105	-	-	-	Mitochondrial genes; based on literature and sequence annotation resources and converted to Affymetrix HG-U133A probe sets.	10	7.17E-06
20	105	-	-	-	Genes up-regulated in monocyte-derived dendritic cells (MDDC) after stimulation with galecin-1 (lectin, LGALS1) [GeneID=3956] compared to that with bacterial lipopolysaccharide (LPS).	12	1.02E-05
20	105	-	-	-	Genes up-regulated in robust Cluster 2 (rC2) of hepatoblastoma samples compared to those in the robust Cluster 1 (rC1).	11	1.49E-05
20	105	-	-	-	Genes down-regulated in ME-A cells (breast cancer) undergoing apoptosis in response to doxorubicin [PubChem=31703].	17	3.33E-05
20	105	-	-	-	Genes up-regulated in CD34+ [GeneID=947] cells isolated from bone marrow of CML (chronic myelogenous leukemia) patients, compared to those from normal donors.	15	3.78E-05
20	105	-	-	-	Genes whose expression significantly and positively correlated with the density of CALB1-positive [GeneID=793] GABAergic interneurons in the BA9 brain region across all subjects with psychiatric disorders.	10	5.13E-05
20	105	-	-	-	Genes down-regulated in uterus upon knockout of BMP2 [GeneID=650].	12	6.45E-05
23	462	zinc finger region:C2H2-type 7	144	9.21E-122	Genes up-regulated in brain from patients with Alzheimer's disease.	69	0.00E+00
23	462	zinc finger region:C2H2-type 8	139	4.77E-120	Up-regulated genes in colon carcinoma tumors compared to the matched normal mucosa samples.	43	0.00E+00
23	462	domain:KRAB	125	1.67E-114	Genes whose expression was significantly and positively correlated with the number of perineuronal oligodendrocytes in the layer III of BA9 brain region.	39	0.00E+00
23	462	zinc finger region:C2H2-type 9	130	7.17E-114	Genes up-regulated in NHEK cells (normal epidermal keratinocytes) after UVB irradiation.	33	0.00E+00
23	462	IPR001909:Krueppel-associated box	129	1.73E-113	Genes down-regulated in non-metastatic breast cancer tumors having type 1 amplification in the 20q13 region; involves ZNF217 [GeneID=7764] locus only.	33	0.00E+00
23	462	zinc finger region:C2H2-type 6	141	4.57E-112	Up-regulated genes whose expression correlates with copy number gains in pancreatic adenocarcinoma cell lines and primary tumor specimens.	40	0.00E+00
23	462	zinc finger region:C2H2-type 5	143	3.79E-108	Genes correlated with classical type of glioblastoma multiforme tumors.	37	0.00E+00
23	462	IPR013087:Zinc finger, C2H2-type/integrase, DNA-binding	152	5.74E-107	Cluster 5 of method A: up-regulation of these genes in patients with non-small cell lung cancer (NSCLC) predicts good survival outcome.	17	0.00E+00
23	462	zinc finger region:C2H2-type 10	119	3.89E-105	Genes involved in Generic Transcription Pathway	89	0.00E+00
23	462	SM00349:KRAB	129	1.35E-105	Genes down-regulated in HL-60 cells (acute promyelocytic leukemia, APL) after treatment with the aminopeptidase inhibitor tosedostat (CHR-2797) [PubChem=15547703] for 24 h.	43	5.59E-14
23	462	zinc finger region:C2H2-type 4	143	1.09E-103	Genes up-regulated in NCI-H1299 cells (large cell neuroendocrine carcinoma) stably expressing SEMA3B [GeneID=7869].	26	1.02E-13
23	462	zinc finger region:C2H2-type 11	111	6.38E-101	Genes up-regulated in lymphoblastoid cells from the European population compared to those from the Asian population.	29	2.33E-13
23	462	zinc finger region:C2H2-type 3	142	2.81E-97	Genes in the most frequently gained loci in a panel of glioma cell lines.	16	2.58E-13
23	462	IPR015880:Zinc finger, C2H2-like	158	1.01E-96	Genes within amplicon 19q13.1 identified in a copy number alterations study of 191 breast tumor samples.	10	5.19E-13
23	462	IPR007087:Zinc finger, C2H2-type	156	1.49E-95	Genes amplified and up-regulated more than twofold in at least two out of 10 pancreatic cancer cell lines studied.	9	1.52E-09
23	462	zinc finger region:C2H2-type 12	100	1.67E-92	Genes whose promoters are bound by MYC [GeneID=4609], according to MYC Target Gene Database.	37	1.52E-09
23	462	SM00355:ZnF_C2H2	158	1.18E-88	Genes up-regulated in Daudi cells (B lymphocytes) stably expressing CD5 [GeneID=921] off a plasmid vector.	25	2.45E-09
23	462	zinc finger region:C2H2-type 2	125	2.04E-78	Cluster 1: genes up-regulated in B493-6 cells (B lymphocytes) upon serum stimulation but not by affected by MYC [GeneID=4609].	14	4.63E-09
23	462	Transcription	207	4.00E-78	Genes down-regulated in polysomal and total RNA samples from SW480 cells (primary colorectal carcinoma, CRC) compared to the SW620 cells (lymph node metastasis from the same individual).	14	5.37E-09
23	462	zinc finger region:C2H2-type 13	83	2.43E-77	Genes up-regulated in non-spontaneously immortalizing (NSI) primary breast cancer tumor cultures upon expression of TERT [GeneID=7015] off a retroviral vector.	22	8.88E-09
24	184	nucleus	65	0.0074293941	Genes within amplicon 20q12-q13 identified in a copy number alterations study of 191 breast tumor samples.	49	0.00E+00
24	184	host-virus interaction	12	0.0191201792	Genes within amplicon 20q11 identified in a copy number alterations study of 191 breast tumor samples.	15	0.00E+00
24	184	-	-	-	Genes up-regulated in metastatic breast cancer tumors having type 2 amplification in the 20q13 region; involves MYBL2, STK6 and ZNF217 [GeneID=4605;6790;7764]	12	2.57E-11
24	184	-	-	-	Genes constituting the BRCA1-PCC network of transcripts whose expression positively correlated (Pearson correlation coefficient, PCC >= 0.4) with that of BRCA1 [GeneID=672] across a compendium of normal tissues.	29	1.01E-09
24	184	-	-	-	Genes up-regulated in brain from patients with Alzheimer's disease.	32	8.36E-09
24	184	-	-	-	Genes correlated with classical type of glioblastoma multiforme tumors.	12	9.76E-09
24	184	-	-	-	Up-regulated genes in colon carcinoma tumors compared to the matched normal mucosa samples.	21	2.77E-08
24	184	-	-	-	Genes up-regulated in robust Cluster 2 (rC2) of hepatoblastoma samples compared to those in the robust Cluster 1 (rC1).	18	3.58E-08
24	184	-	-	-	Genes with promoters bound by PPARG [GeneID=5468] at 8 day time point of adipocyte differentiation of 3T3-L1 cells (preadipocyte).	17	1.07E-07
24	184	-	-	-	Genes up-regulated in HT1080 cells (fibrosarcoma) over-expressing MMP14 [GeneID=4323] compared to those with knockdown of the gene by RNAi.	13	1.07E-07
24	184	-	-	-	Genes constituting the BRCA2-PCC network of transcripts whose expression positively correlated (Pearson correlation coefficient, PCC >= 0.4) with that of BRCA2 [GeneID=675] across a compendium of normal tissues.	14	1.70E-07
24	184	-	-	-	Genes up-regulated in anaplastic thyroid carcinoma (ATC) compared to normal thyroid tissue.	18	3.53E-07
24	184	-	-	-	Genes constituting the ATM-PCC network of transcripts whose expression positively correlated (Pearson correlation coefficient, PCC >= 0.4) with that of ATM [GeneID=472] across a compendium of normal tissues.	23	5.83E-07
24	184	-	-	-	Genes whose promoters are bound by MYC [GeneID=4609], according to MYC Target Gene Database.	21	8.19E-07
24	184	-	-	-	Transcripts depleted in pseudopodia of NIH/3T3 cells (fibroblast) in response to the chemotactic migration stimulus by lysophosphatidic acid (LPA) [PubChem=3988].	13	3.12E-06
24	184	-	-	-	Up-regulated genes whose expression correlates with copy number gains in pancreatic adenocarcinoma cell lines and primary tumor specimens.	12	3.12E-06
24	184	-	-	-	Set 'Myc targets2': targets of c-Myc [GeneID=4609] and Max [GeneID=4149] identified by ChIP on chip in a Burkitt's lymphoma cell line; overlap set.	17	5.05E-06
24	184	-	-	-	Genes up-regulated in CD34+ [GeneID=947] cells isolated from bone marrow of CML (chronic myelogenous leukemia) patients, compared to those from normal donors.	21	5.31E-06
24	184	-	-	-	Genes whose expression positively correlated with that of SMARCA2 [GeneID=6595] in prostate cancer samples.	13	1.04E-05
24	184	-	-	-	Genes down-regulated in fibroblasts expressing mutant forms of ERCC3 [GeneID=2071] after UV irradiation.	16	1.65E-05
26	185	acetylation	53	5.41E-06	Genes down-regulated in MDA-MB-231 cells (breast cancer) after knockdown of SATB1 [GeneID=6304] by RNAi.	31	0.00E+00
26	185	phosphoprotein	98	2.57E-04	Down-regulated genes whose expression correlates with copy number losses in pancreatic adenocarcinoma cell lines and primary tumor specimens.	30	0.00E+00
26	185	GO:0005739~mitochondrion	26	0.0055797316	Genes within amplicon 22q13 identified in a copy number alterations study of 191 breast tumor samples.	9	0.00E+00
26	185	-	-	-	Genes up-regulated in brain from patients with Alzheimer's disease.	34	1.40E-13
26	185	-	-	-	Genes down-regulated in hyppocampus of mice carrying a hemizygotic microdeletion in the 22q11.2 region.	8	2.13E-12
26	185	-	-	-	Amplification hot spot 22: colocolized fragile sites and cancer genes in the 22q11.1-q13s region.	7	7.37E-12
26	185	-	-	-	Genes up-regulated in CD34+ [GeneID=947] cells isolated from bone marrow of CML (chronic myelogenous leukemia) patients, compared to those from normal donors.	29	3.52E-11
26	185	-	-	-	Up-regulated genes in colon carcinoma tumors compared to the matched normal mucosa samples.	21	2.40E-09
26	185	-	-	-	Genes down-regulated in non-metastatic breast cancer tumors having type 1 amplification in the 20q13 region; involves ZNF217 [GeneID=7764] locus only.	14	8.25E-09
26	185	-	-	-	Genes down-regulated in ME-A cells (breast cancer) undergoing apoptosis in response to doxorubicin [PubChem=31703].	28	1.03E-08
26	185	-	-	-	Genes down-regulated in HL-60 cells (acute promyelocytic leukemia, APL) after treatment with the aminopeptidase inhibitor tosedostat (CHR-2797) [PubChem=15547703] for 6 h.	19	2.24E-07
26	185	-	-	-	Genes up-regulated in liver tumor compared to the normal adjacent tissue.	18	6.05E-07
26	185	-	-	-	Genes down-regulated in HL-60 cells (acute promyelocytic leukemia, APL) after treatment with the aminopeptidase inhibitor tosedostat (CHR-2797) [PubChem=15547703] for 24 h.	19	1.04E-06
26	185	-	-	-	Genes that comprise the mitochondria gene module	10	1.85E-06
26	185	-	-	-	Genes up-regulated in the samples with intrahepatic metastatic hepatocellular carcinoma (HCC) vs primary HCC.	14	2.34E-06
26	185	-	-	-	Spliceosome	8	1.22E-05
26	185	-	-	-	Genes specifically expressed in samples from patients with pediatric AML (acute myeloid leukemia ) bearing t(8;21) translocation.	11	2.21E-05
26	185	-	-	-	Genes up-regulated in Caco-2 cells (intestinal epithelium) after coculture with the probiotic bacteria L. casei for 24h.	13	2.38E-05
26	185	-	-	-	Genes down-regulated in APL (acute promyeolocytic leukemia) blasts expressing PML-RARA fusion [GeneID=5371;5914] compared to normal promyeloblasts.	14	2.40E-05
26	185	-	-	-	Genes up-regulated in TC71 and EWS502 cells (Ewing's sarcoma) by EWSR1-FLI1 [GeneID=2130;2314] as inferred from RNAi knockdown of this fusion protein.	19	2.75E-05
27	12	-	-	-	Genes that escape X inactivation.	4	1.29E-09
27	12	-	-	-	Genes involved in Formation of the ternary complex, and subsequently, the 43S complex	3	5.29E-04
27	12	-	-	-	Genes involved in Activation of the mRNA upon binding of the cap-binding complex and eIFs, and subsequent binding to 43S	3	5.29E-04
28	21	-	-	-	Up-regulated genes detecting gender effects in global expression profiling studies.	7	0.00E+00
28	21	-	-	-	Down-regulated genes in head and neck cancer compared to cervical carcinoma samples.	5	1.89E-09
29	117	-	-	-	Genes correlated with classical type of glioblastoma multiforme tumors.	13	1.12E-11
29	117	-	-	-	Pubertal genes up-regulated by TGFB1 [GeneID=7040].	9	5.86E-07
29	117	-	-	-	Genes down-regulated in DAOY cells (medulloblastoma) upon knockdown of BMI1 and PCGF2 [Gene ID=648, 7703] genes by RNAi.	7	9.09E-05
29	117	-	-	-	The 'adult tissue stem' module: genes coordinately up-regulated in a compendium of adult tissue stem cells.	12	1.41E-04
29	117	-	-	-	Genes up-regulated in nasopharyngeal carcinoma (NPC) compared to the normal tissue.	18	1.53E-04
29	117	-	-	-	Age up-regulated genes in the human frontal cortex.	8	1.53E-04
29	117	-	-	-	Genes with low-CpG-density promoters (LCP) bearing histone H3 trimethylation mark at K4 (H3K4me3) in neural progenitor cells (NPC).	5	1.74E-04
29	117	-	-	-	Genes down-regulated in the neural crest stem cells (NCS), defined as p75+/HNK1+ [GeneID=4804;27087].	6	2.15E-04
29	117	-	-	-	Genes up-regulated in CD34+ [GeneID=947] cells isolated from bone marrow of CML (chronic myelogenous leukemia) patients, compared to those from normal donors.	15	3.70E-04
29	117	-	-	-	Glycine, serine and threonine metabolism	4	3.98E-04
29	117	-	-	-	Genes down-regulated in DAOY cells (medulloblastoma) upon knockdown of BMI1 [Gene ID=648] gene by RNAi.	6	5.04E-04
29	117	-	-	-	The glioblastoma multiforme (GBM) plasticity signature: genes up-regulated in neural stem cells (NSC) with double knockout of TP53 and PTEN [GeneID=7157;5728] vs those with knockout of TP53 alone.	7	8.19E-04
30	72	-	-	-	Genes correlated with classical type of glioblastoma multiforme tumors.	11	8.84E-11
30	72	-	-	-	Genes down-regulated in papillary thyroid carcinoma (PTC) compared to normal tissue.	8	6.12E-06
30	72	-	-	-	Genes whose promoters display higher levels of histone H3 trimethylation mark at K27 (H3K27me3) in hepatocellular carcinoma (HCC) compared to normal liver.	8	2.66E-05
30	72	-	-	-	Genes up-regulated in macrophage by live P.gingivalis.	9	6.24E-05
30	72	-	-	-	Genes down-regulated in MCF7 cells (breast cancer) at 24 h of estradiol [PubChemID=5757] treatment.	9	7.04E-05
30	72	-	-	-	Genes up-regulated in freshly isolated CD31- [GeneID=5175] (stromal stem cells from adipose tissue) versus the CD31+ (non-stem) counterparts.	7	1.16E-04
30	72	-	-	-	Genes down-regulated in the urogenital sinus (UGS) of day E16 females exposed to the androgen dihydrotestosterone [PubChem=10635] for 48 h.	8	1.97E-04
30	72	-	-	-	Set 'Suz12 targets': genes identified by ChIP on chip as targets of the Polycomb protein SUZ12 [GeneID=23512] in human embryonic stem cells.	11	2.62E-04
30	72	-	-	-	Genes involved in Hemostasis	8	2.82E-04
30	72	-	-	-	Set 'PRC2 targets': Polycomb Repression Complex 2 (PRC) targets; identified by ChIP on chip on human embryonic stem cells as genes that: posess the trimethylated H3K27 mark in their promoters and are bound by SUZ12 [GeneID=23512] and EED [GeneID=8726] Polycomb proteins.	9	2.82E-04
30	72	-	-	-	Genes down-regulated during differentiation of Oli-Neu cells (oligodendroglial precursor) in response to PD174265 [PubChemID=4709].	12	2.82E-04
30	72	-	-	-	Set 'H3K27 bound': genes posessing the trimethylated H3K27 (H3K27me3) mark in their promoters in human embryonic stem cells, as identified by ChIP on chip.	11	3.62E-04
30	72	-	-	-	Genes down-regulated in the neural crest stem cells (NCS), defined as p75+/HNK1+ [GeneID=4804;27087].	5	3.94E-04
30	72	-	-	-	Genes up-regulated in uterus upon knockout of BMP2 [GeneID=650].	9	6.41E-04
31	26	mutagenesis site	14	0.0011542896	Genes correlated with proneural type of glioblastoma multiforme tumors.	7	4.14E-07
31	26	-	-	-	Genes down-regulated in primary fibroblast cell culture after infection with HCMV (AD169 strain) at 12 h time point that were not down-regulated at the previous time point, 10 h.	5	1.78E-05
31	26	-	-	-	Genes down-regulated in luminal-like breast cancer cell lines compared to the mesenchymal-like ones.	7	3.15E-05
32	122	phosphoprotein	81	1.11E-04	Genes up-regulated in brain from patients with Alzheimer's disease.	37	0.00E+00
32	122	-	-	-	Genes correlated with classical type of glioblastoma multiforme tumors.	29	0.00E+00
32	122	-	-	-	The 'adult tissue stem' module: genes coordinately up-regulated in a compendium of adult tissue stem cells.	19	3.26E-10
32	122	-	-	-	Genes up-regulated in uveal melanoma: class 2 vs class 1 tumors.	16	9.05E-07
32	122	-	-	-	Genes whose expression changes in Calu-6 cells (lung cancer) by TNF [GeneID=7124] were not affected by p38 inhibitor LY479754.	11	3.29E-06
32	122	-	-	-	Genes consistently up-regulated in mammary stem cells both in mouse and human species.	12	1.24E-05
32	122	-	-	-	Transcripts in hematopoietic stem cells (HSC) which are trans-regulated (i.e., modulated by a QTL (quantitative trait locus) not in a close proximity to the gene).	15	2.08E-05
32	122	-	-	-	Genes up-regulated in RD cells (embryonal rhabdomyosarcoma, ERMS) by expression of PAX3- or PAX7-FOXO1 [GeneID=5077;5081;2308] fusions off retroviral vectors.	9	2.82E-05
32	122	-	-	-	Genes with high-CpG-density promoters (HCP) bearing histone H3 dimethylation at K4 (H3K4me2) and trimethylation at K27 (H3K27me3) in brain.	16	2.82E-05
32	122	-	-	-	Genes up-regulated in freshly isolated CD31- [GeneID=5175] (stromal stem cells from adipose tissue) versus the CD31+ (non-stem) counterparts.	9	2.82E-05
32	122	-	-	-	Genes down-regulated in fibroblasts expressing mutant forms of ERCC3 [GeneID=2071] after UV irradiation.	14	6.24E-05
32	122	-	-	-	Genes down-regulated in primary fibroblast cell culture after infection with HCMV (AD169 strain) at 14 h time point that were not down-regulated at the previous time point, 12 h.	9	7.02E-05
32	122	-	-	-	Genes down-regulated in NIH3T3 cells (fibroblasts) transformed by expression of contitutively active (Q63L) form of RHOA [GeneID=387] off plasmid vector.	10	7.02E-05
32	122	-	-	-	Genes down-regulated during differentiation of Oli-Neu cells (oligodendroglial precursor) in response to PD174265 [PubChemID=4709].	15	1.39E-04
32	122	-	-	-	Genes down-regulated in poorly differentiated thyroid carcinoma (PDTC) compared to normal thyroid tissue.	14	1.53E-04
32	122	-	-	-	Pubertal genes up-regulated by TGFB1 [GeneID=7040].	7	1.67E-04
32	122	-	-	-	Set 'H3K27 bound': genes posessing the trimethylated H3K27 (H3K27me3) mark in their promoters in human embryonic stem cells, as identified by ChIP on chip.	15	1.77E-04
32	122	-	-	-	Set 'Suz12 targets': genes identified by ChIP on chip as targets of the Polycomb protein SUZ12 [GeneID=23512] in human embryonic stem cells.	14	3.82E-04
32	122	-	-	-	Genes down-regulated in primary fibroblast cell culture after infection with HCMV (AD169 strain) at 48 h time point that were not down-regulated at the previous time point, 24 h.	10	4.27E-04
32	122	-	-	-	Integrin, VEGF, Wnt and TGFbeta signaling pathway genes up-regulated in PC-3 cells (prostate cancer) after knockdown of PDEF [GeneID=25803] by RNAi.	5	4.27E-04
34	32	-	-	-	Genes down-regulated in nasopharyngeal carcinoma (NPC) compared to the normal tissue.	45	0.00E+00
34	32	-	-	-	Genes up-regulated in CD34+ [GeneID=947] cells isolated from bone marrow of CML (chronic myelogenous leukemia) patients, compared to those from normal donors.	43	0.00E+00
34	32	-	-	-	Genes constituting the BRCA1-PCC network of transcripts whose expression positively correlated (Pearson correlation coefficient, PCC >= 0.4) with that of BRCA1 [GeneID=672] across a compendium of normal tissues.	57	0.00E+00
34	32	-	-	-	Genes up-regulated in TC71 and EWS502 cells (Ewing's sarcoma) by EWSR1-FLI1 [GeneID=2130;2314] as inferred from RNAi knockdown of this fusion protein.	50	0.00E+00
34	32	-	-	-	Genes up-regulated during later stage of differentiation of Oli-Neu cells (oligodendroglial precursor) in response to PD174265 [PubChemID=4709].	27	0.00E+00
34	32	-	-	-	Genes down-regulated in intestinal crypt cells upon deletion of CTNNB1 [GeneID=1499].	27	0.00E+00
34	32	-	-	-	Genes constituting the CHEK2-PCC network of transcripts whose expression positively correlates (Pearson correlation coefficient, PCC >= 0.4) with that of CHEK2 [GeneID=11200].	39	0.00E+00
34	32	-	-	-	Genes up-regulated in robust Cluster 2 (rC2) of hepatoblastoma samples compared to those in the robust Cluster 1 (rC1).	35	0.00E+00
34	32	-	-	-	Genes down-regulated in response to both hypoxia and overexpression of an active form of HIF1A [GeneID=3091].	21	0.00E+00
34	32	-	-	-	Selected genes down-regulated in response to the Ras inhibitor salirasib [PubChem=5469318] in a panel of cancer cell lines with constantly active HRAS [GeneID=3265].	25	0.00E+00
34	32	-	-	-	Genes constituting the BRCA2-PCC network of transcripts whose expression positively correlated (Pearson correlation coefficient, PCC >= 0.4) with that of BRCA2 [GeneID=675] across a compendium of normal tissues.	32	0.00E+00
34	32	-	-	-	Genes down-regulated in H1975 cells (non-small cell lung cancer, NSCLC) resistant to gefitinib [PubChem=123631] after treatment with EGFR inhibitor CL-387785 [PubChem=2776] for 24h.	20	0.00E+00
34	32	-	-	-	Genes involved in DNA repair, compiled manually by the authors.	21	0.00E+00
34	32	-	-	-	Genes constituting the XPRSS-Int network: intersection of genes whose expression correlates with BRCA1, BRCA2, ATM, and CHEK2 [GeneID=672;675;472;11200] in a compendium of normal tissues.	17	0.00E+00
34	32	-	-	-	Genes up-regulated in MCF7 cells (breast cancer) at 24 h of estradiol [PubChemID=5757] treatment.	21	3.50E-14
34	32	-	-	-	Genes correlated with classical type of glioblastoma multiforme tumors.	18	3.50E-14
34	32	-	-	-	Genes down-regulated in PC3 cells (prostate cancer) after knockdown of EZH2 [GeneID=2146] by RNAi.	32	1.65E-13
34	32	-	-	-	Genes down-regulated in uterus upon knockout of BMP2 [GeneID=650].	29	1.15E-12
34	32	-	-	-	Genes whose promoters are bound by MYC [GeneID=4609], according to MYC Target Gene Database.	32	1.21E-12
34	32	-	-	-	Genes down-regulated in ME-A cells (breast cancer) undergoing apoptosis in response to doxorubicin [PubChem=31703].	41	1.65E-12
34	32	-	-	-	Genes down-regulated in neural stem cells (NSC) at 60 h after cre-lox knockout of TLX (NR2E1) [GeneID=7101].	18	2.40E-12
35	249	nucleus	114	8.24E-12	Genes correlated with classical type of glioblastoma multiforme tumors.	30	0.00E+00
35	249	GO:0006259~DNA metabolic process	34	2.88E-09	Genes involved in Packaging Of Telomere Ends	10	1.37E-11
35	249	GO:0006281~DNA repair	25	1.91E-08	Genes involved in RNA Polymerase I Promoter Opening	10	1.00E-10
35	249	phosphoprotein	152	1.16E-08	Genes whose expression was significantly and positively correlated with the number of perineuronal oligodendrocytes in the layer III of BA9 brain region.	23	1.00E-10
35	249	GO:0006974~response to DNA damage stimulus	26	1.01E-06	Genes involved in RNA Polymerase I Transcription	11	1.00E-10
35	249	GO:0006260~DNA replication	18	9.17E-06	Genes involved in Deposition of New CENPA-containing Nucleosomes at the Centromere	10	1.00E-10
35	249	GO:0003677~DNA binding	69	2.62E-06	Mitochondrial genes; based on literature and sequence annotation resources and converted to Affymetrix HG-U133A probe sets.	18	1.75E-10
35	249	GO:0031981~nuclear lumen	47	1.89E-06	Genes involved in Meiotic Synapsis	10	2.99E-10
35	249	dna repair	17	2.29E-06	Genes involved in Telomere Maintenance	10	3.27E-10
35	249	acetylation	71	4.34E-06	Systemic lupus erythematosus	12	3.27E-10
35	249	DNA damage	17	6.26E-06	Genes involved in Amyloids	10	8.21E-10
35	249	GO:0007049~cell cycle	35	4.82E-05	Genes involved in Meiotic Recombination	10	1.08E-09
35	249	GO:0043233~organelle lumen	52	1.42E-05	Genes involved in RNA Polymerase I, RNA Polymerase III, and Mitochondrial Transcription	11	1.35E-09
35	249	GO:0070013~intracellular organelle lumen	51	1.84E-05	Genes involved in Meiosis	10	1.93E-08
35	249	dna-binding	55	2.05E-05	Mitochondrial genes	16	1.93E-08
35	249	GO:0031974~membrane-enclosed lumen	52	2.69E-05	Genes involved in Transcription	12	2.30E-08
35	249	GO:0005654~nucleoplasm	33	3.20E-05	Genes correlated with proneural type of glioblastoma multiforme tumors.	12	2.30E-08
35	249	Transcription	58	4.35E-05	Genes involved in Chromosome Maintenance	10	2.48E-08
35	249	transcription regulation	56	1.19E-04	Genes down-regulated in brain from patients with Alzheimer's disease.	25	7.56E-08
35	249	GO:0022403~cell cycle phase	23	6.88E-04	Genes up-regulated in brain from patients with Alzheimer's disease.	28	7.59E-08
36	182	nucleosome core	11	1.01E-08	Genes correlated with classical type of glioblastoma multiforme tumors.	5	3.49E-05
36	182	IPR007125:Histone core	11	1.51E-08	-	-	-
36	182	GO:0000786~nucleosome	11	2.05E-07	-	-	-
36	182	IPR009072:Histone-fold	10	1.12E-06	-	-	-
36	182	GO:0032993~protein-DNA complex	11	2.31E-06	-	-	-
36	182	GO:0006334~nucleosome assembly	11	3.30E-05	-	-	-
36	182	GO:0031497~chromatin assembly	11	2.33E-05	-	-	-
36	182	GO:0065004~protein-DNA complex assembly	11	2.40E-05	-	-	-
36	182	GO:0034728~nucleosome organization	11	2.22E-05	-	-	-
36	182	GO:0000785~chromatin	14	1.31E-05	-	-	-
36	182	hsa05322:Systemic lupus erythematosus	11	1.86E-05	-	-	-
36	182	GO:0006323~DNA packaging	11	1.57E-04	-	-	-
36	182	PIRSF002050:histone H2B	6	8.05E-05	-	-	-
36	182	SM00427:H2B	6	6.95E-05	-	-	-
36	182	cross-link:Glycyl lysine isopeptide (Lys-Gly) (interchain with G-Cter in ubiquitin)	13	5.01E-04	-	-	-
36	182	IPR000558:Histone H2B	6	1.38E-04	-	-	-
36	182	GO:0006333~chromatin assembly or disassembly	11	2.79E-04	-	-	-
36	182	chromosomal protein	11	2.74E-04	-	-	-
36	182	citrullination	6	1.93E-04	-	-	-
36	182	methylation	13	4.15E-04	-	-	-
39	30	-	-	-	Genes constituting the ATM-PCC network of transcripts whose expression positively correlated (Pearson correlation coefficient, PCC >= 0.4) with that of ATM [GeneID=472] across a compendium of normal tissues.	9	3.64E-04
39	30	-	-	-	Genes constituting the BRCA1-PCC network of transcripts whose expression positively correlated (Pearson correlation coefficient, PCC >= 0.4) with that of BRCA1 [GeneID=672] across a compendium of normal tissues.	9	3.84E-04
39	30	-	-	-	Set 'Myc targets2': targets of c-Myc [GeneID=4609] and Max [GeneID=4149] identified by ChIP on chip in a Burkitt's lymphoma cell line; overlap set.	7	3.84E-04
39	30	-	-	-	Genes down-regulated in ME-A cells (breast cancer) undergoing apoptosis in response to doxorubicin [PubChem=31703].	9	5.42E-04
40	48	-	-	-	Genes correlated with classical type of glioblastoma multiforme tumors.	10	5.48E-11
40	48	-	-	-	Genes up-regulated in MOLT4 cells (T-ALL) by DAPT [PubChem=16219261], an inhibitor of NOTCH signaling pathway.	6	1.10E-04
40	48	-	-	-	Genes down-regulated in DAOY cells (medulloblastoma) upon knockdown of BMI1 and PCGF2 [Gene ID=648, 7703] genes by RNAi.	5	6.38E-04
40	48	-	-	-	Genes up-regulated in vascular smooth muscle cells (VSMC) by MAPK8 (JNK1) [GeneID=5599].	10	6.38E-04
40	48	-	-	-	Genes up-regulated in uterus upon knockout of BMP2 [GeneID=650].	8	6.38E-04
40	48	-	-	-	Genes down-regulated in epidermis after to UVB irradiation.	7	6.38E-04
40	48	-	-	-	Genes involved in Transmission across Chemical Synapses	5	9.27E-04
40	48	-	-	-	Genes down-regulated in NCI-60 panel of cell lines with mutated TP53 [Gene ID=7157].	5	9.48E-04
41	82	-	-	-	Genes up-regulated in PC3 cells (prostate cancer) after knockdown of EZH2 [GeneID=2146] by RNAi.	21	0.00E+00
41	82	-	-	-	Genes up-regulated in papillary thyroid carcinoma (PTC) compared to normal tissue.	16	0.00E+00
41	82	-	-	-	Genes regulated by hypoxia, based on literature searches.	12	8.21E-12
41	82	-	-	-	Genes up-regulated in MCF7 cells (breast cancer) treated with hypoxia mimetic DMOG [PubChem=3080614].	9	9.27E-10
41	82	-	-	-	Genes up-regulated in cultured stromal stem cells from adipose tissue, compared to the freshly isolated cells.	12	3.79E-09
41	82	-	-	-	Genes up-regulated in MCF7 cells (breast cancer) under hypoxia conditions.	9	6.78E-09
41	82	-	-	-	Genes down-regulated in luminal-like breast cancer cell lines compared to the mesenchymal-like ones.	12	6.78E-09
41	82	-	-	-	Genes changed in U373-MG cells (malignant glioma) upon treatment with arsenic trioxide [PubChem=14888], a chemical that can cause autophagic cell death.	8	1.54E-08
41	82	-	-	-	Genes up-regulated in peripheral blood mononucleocytes by HGF [GeneID=3082] compared to those regulated by CSF2RB (GM-CSF) and IL4 [GeneID=1437;3565].	11	2.91E-08
41	82	-	-	-	Genes up-regulated in DAOY cells (medulloblastoma) upon knockdown of PCGF2 [Gene ID=7703] gene by RNAi.	8	3.70E-08
41	82	-	-	-	Differentiation Pathway in PC12 Cells; this is a specific case of PAC1 Receptor Pathway.	6	4.64E-08
41	82	-	-	-	Genes whose expression changes in Calu-6 cells (lung cancer) by TNF [GeneID=7124] were not affected by p38 inhibitor LY479754.	10	6.89E-08
41	82	-	-	-	Top 200 marker genes down-regulated in the 'CTNNB1' subclass of hepatocellular carcinoma (HCC); characterized by activated CTNNB1 [GeneID=1499].	8	1.27E-07
41	82	-	-	-	Genes up-regulated in ALAB cells (breast cancer) upon reintroduction of SMARCA4 [GeneID=6597] expressed off adenoviral vector.	6	1.43E-07
41	82	-	-	-	Genes up-regulated in intestinal crypt cells upon deletion of CTNNB1 [GeneID=1499].	12	2.84E-07
41	82	-	-	-	Genes up-regulated in response to both hypoxia and overexpression of an active form of HIF1A [GeneID=3091].	8	4.91E-07
41	82	-	-	-	Genes down-regulated in immortalized cell lines.	5	7.02E-07
41	82	-	-	-	Genes up-regulated in SH-SY5Y cells (neuroblastoma) after knockdown of NF1 [GeneID=4763] by RNAi.	7	7.72E-07
41	82	-	-	-	Genes commonly down-regulated in UET-13 cells (mesenchymal progenitor) by expression of EWSR1 [GeneID=2130] fusions with ETS transcription factors FLI1 and ERG [GeneID=2313 ,2078].	8	9.13E-07
41	82	-	-	-	Genes down-regulated in primary fibroblast cell culture after infection with HCMV (AD169 strain) at 24 h time point that were not down-regulated at the previous time point, 20 h.	7	1.08E-06
42	116	GO:0031012~extracellular matrix	14	1.16E-04	Genes correlated with neural type of glioblastoma multiforme tumors.	22	0.00E+00
42	116	extracellular matrix	11	3.21E-04	Genes up-regulated in invasive ductal carcinoma (IDC) relative to ductal carcinoma in situ (DCIS, non-invasive).	16	5.59E-13
42	116	GO:0005576~extracellular region	33	3.30E-04	Genes whose expression increases with age in normal kidney.	18	3.36E-12
42	116	domain:EGF-like 9; calcium-binding	5	9.61E-04	Top 100 probe sets contrubuting to the positive side of the 1st principal component; predominantly associated with spindle cell and pleomorphic sarcoma samples.	10	3.36E-12
42	116	GO:0005509~calcium ion binding	20	4.56E-04	Genes from 'subtype S1' signature of hepatocellular carcinoma (HCC): aberrant activation of the WNT signaling pathway.	13	1.69E-11
42	116	glycoprotein	48	6.54E-04	Genes up-regulated in confluent IMR90 cells (fibroblast) after knockdown of RB1 [GeneID=5925] by RNAi.	16	3.33E-10
42	116	signal	40	7.18E-04	Genes forming the macrophage-enriched metabolic network (MEMN) claimed to have a causal relationship with the metabolic syndrom traits.	22	5.39E-10
42	116	GO:0019838~growth factor binding	8	7.60E-04	Genes down-regulated in normal hematopoietic progenitors by RUNX1-RUNX1T1 [GeneID=861;862] fusion.	11	5.58E-10
42	116	signal peptide	40	0.0019151601	Genes up-regulated in the pancreatic cancer cell lines (AsPC1, Hs766T, MiaPaCa2, Panc1) but not in the non-neoplastic cells (HPDE) by decitabine (5-aza-2'-deoxycytidine) [PubChem=451668].	14	6.94E-10
42	116	calcium	18	8.55E-04	Genes up-regulated in freshly isolated CD31- [GeneID=5175] (stromal stem cells from adipose tissue) versus the CD31+ (non-stem) counterparts.	12	6.94E-10
42	116	domain:EGF-like 8; calcium-binding	5	0.0045200658	Genes up-regulated in papillary thyroid carcinoma (PTC) compared to normal tissue.	14	1.31E-09
42	116	GO:0005578~proteinaceous extracellular matrix	12	0.0021873584	Genes up-regulated in BT549 cells (breast cancer) by expression of SMARCE1 [GeneID=6605] off a retroviral vector.	12	1.38E-09
42	116	GO:0005201~extracellular matrix structural constituent	7	0.0030148052	Genes up-regulated in prostate cancer samples from African-American patients compared to those from the European-American patients.	13	2.74E-09
42	116	domain:EGF-like 7; calcium-binding	5	0.0087792362	Genes up-regulated in ITNK cells (T-lymphocyte progenitors (DN3 cells) reprogrammed to natural killer (NK) cells by ablation of BCL11B [GeneID=64919] gene), compared to the parental DN3 cells.	12	3.16E-09
42	116	GO:0044421~extracellular region part	20	0.0041869557	Genes specifically up-regulated in Cluster IIb of urothelial cell carcinom (UCC) tumors.	13	3.16E-09
42	116	Secreted	25	0.0071260749	Top 200 marker genes down-regulated in the 'CTNNB1' subclass of hepatocellular carcinoma (HCC); characterized by activated CTNNB1 [GeneID=1499].	10	3.16E-09
42	116	disulfide bond	35	0.0079063304	Genes commonly down-regulated in human alveolar rhabdomyosarcoma (ARMS) and its mouse model overexpressing PAX3-FOXO1 [GeneID=5077;2308] fusion.	13	4.79E-09
42	116	-	-	-	Genes up-regulated in kidney biopsies from patients with acute transplant rejection compared to the biopsies from patients with well functioning kidneys more than 1-year post transplant.	8	9.72E-09
42	116	-	-	-	Genes up-regulated in uveal melanoma: class 2 vs class 1 tumors.	16	1.30E-08
42	116	-	-	-	Genes up-regulated in the normal-like subtype of breast cancer.	14	2.73E-08
43	39	domain:EGF-like 4; calcium-binding	4	0.007635755	Genes up-regulated in confluent IMR90 cells (fibroblast) after knockdown of RB1 [GeneID=5925] by RNAi.	9	1.11E-06
43	39	IPR000742:EGF-like, type 3	6	0.0059478338	Genes commonly down-regulated in human alveolar rhabdomyosarcoma (ARMS) and its mouse model overexpressing PAX3-FOXO1 [GeneID=5077;2308] fusion.	8	1.21E-06
43	39	IPR006210:EGF-like	6	0.0070358051	Genes up-regulated in brain from patients with Alzheimer's disease.	12	2.21E-06
43	39	egf-like domain	6	0.007535777	Genes down-regulated in NIH3T3 cells (fibroblasts) transformed by expression of contitutively active (Q63L) form of RHOA [GeneID=387] off plasmid vector.	7	1.64E-05
43	39	-	-	-	Genes down-regulated in U2OS cells (osteosarcoma) upon knockdown of HDAC1 [GeneID=3065] by RNAi.	6	3.40E-05
43	39	-	-	-	Genes whose expression peaked at 20 min after stimulation of MCF10A cells with EGF [GeneID=1950].	3	1.08E-04
43	39	-	-	-	Cluster 5: selected 17q21_23 amplicon genes clustered together across breast cancer samples.	3	2.09E-04
43	39	-	-	-	Up-regulated genes in angioimmunoblastic lymphoma (AILT) compared to normal T lymphocytes.	5	2.09E-04
43	39	-	-	-	Partial list of genes up-regulated in the kidney of GLIS2 [GeneID=84662] knockout mice compared to the wild type.	4	2.09E-04
43	39	-	-	-	Genes correlated with neural type of glioblastoma multiforme tumors.	5	2.09E-04
43	39	-	-	-	Transcripts depleted from pseudopodia of NIH/3T3 cells (fibroblast) in response to haptotactic migratory stimulus by fibronectin, FN1 [GeneID=2335].	7	2.09E-04
43	39	-	-	-	Genes down-regulated in NCI-H1299 cells (large cell neuroendocrine carcinoma) stably expressing SEMA3B [GeneID=7869].	6	2.09E-04
43	39	-	-	-	Transcripts depleted in pseudopodia of NIH/3T3 cells (fibroblast) in response to the chemotactic migration stimulus by lysophosphatidic acid (LPA) [PubChem=3988].	6	3.57E-04
43	39	-	-	-	Genes up-regulated in HMLE cells (immortalized nontransformed mammary epithelium) after E-cadhedrin (CDH1) [GeneID=999] knockdown by RNAi.	5	3.94E-04
43	39	-	-	-	Genes down-regulated in prostate cancer samples.	6	3.94E-04
43	39	-	-	-	Genes up-regulated in freshly isolated CD31- [GeneID=5175] (stromal stem cells from adipose tissue) versus the CD31+ (non-stem) counterparts.	5	3.94E-04
43	39	-	-	-	Genes whose expression increases with age in normal kidney.	6	3.94E-04
43	39	-	-	-	Down-regulated at any timepoint following infection of primary human foreskin fibroblasts with CMV	4	6.54E-04
43	39	-	-	-	Selected genes down-regulated during invasion of lymphatic vessels during metastasis.	3	6.54E-04
43	39	-	-	-	Hepatic graft versus host disease (GVHD), day 35: genes up-regulated in allogeneic vs syngeneic bone marrow transplant.	4	6.54E-04
