# Supplementary material for: An integrative characterization of recurrent molecular aberrations in glioblastoma genomes
Source: Nucleic Acids Res. 2013 Jul 31;41(19):8803–21. doi: 10.1093/nar/gkt656 (PMC3799430; doi:10.1093/nar/gkt656)
Supplement: Supplementary Data [file supp_gkt656_nar-00272-n-2013-File002.zip › Yeang_GBM_NAR_suppl_rerevision_Tab15.csv]

Enrichment of co-cited driver-passenger pairs in each module. N1: # passengers. N2: total # genes co-cited with the driver. N3: # co-cited passengers. p: binomial p-value.
module	driver	N1 N2 N3	p
1	CXCL12	767	733	76	3.7354e-13
1	BLNK	767	131	25	5.2463e-10
1	CHUK	767	124	13	2.2345e-03
1	HHEX	767	215	18	4.1004e-03
1	MAP3K8	767	77	8	1.5445e-02
1	TFAM	767	190	17	2.7111e-03
2	DDB2	528	159	14	2.2546e-04
2	RBP1	528	209	16	3.8720e-04
2	ARNTL	528	125	10	3.3752e-03
2	FES	528	443	20	2.8991e-02
2	HRAS	528	450	21	1.8811e-02
2	TEAD1	528	49	5	1.3454e-02
2	YAP1	528	157	9	3.6469e-02
4	PLXNB1	806	37	6	5.8749e-03
29	EGFR	117	2135	21	2.3822e-02
30	CDKN2A	72	1099	11	3.1131e-03
32	TCF3	122	279	6	1.0252e-02
32	TYK2	122	311	5	5.3672e-02
35	BMI1	249	435	13	6.0494e-03
35	MGMT	249	628	19	8.5348e-04
35	PTEN	249	1445	27	4.7378e-02
40	TP53	48	1529	9	1.4636e-02
41	NF1	82	764	13	2.7757e-05
42	CD40	116	930	15	6.5664e-04
