# Supplementary material for: An integrative characterization of recurrent molecular aberrations in glioblastoma genomes
Source: Nucleic Acids Res. 2013 Jul 31;41(19):8803–21. doi: 10.1093/nar/gkt656 (PMC3799430; doi:10.1093/nar/gkt656)
Supplement: Supplementary Data [file supp_gkt656_nar-00272-n-2013-File002.zip › Yeang_GBM_NAR_suppl_rerevision_Tab16.csv]

Summary information of CNV association modules with microRNA expressions
index	effectors sign N
1	chr1 cis CNV +	8
2	chr3 cis CNV +	2
3	chr4 cis CNV +	1
4	chr5 cis CNV +	2
5	chr7 cis CNV +	15
6	chr8 cis CNV +	4
7	chr9 cis CNV +	3
8	chr10 cis CNV +	2
9	chr11 cis CNV +	8
10	chr12 cis CNV +	1
11	chr14 cis CNV +	9
12	chr15 cis CNV +	2
13	chr16 cis CNV +	1
14	chr17 cis CNV +	4
15	chr19 cis CNV +	5
16	chr20 cis CNV +	1
17	chr22 cis CNV +	3
18	chrX cis CNV +	2
19	chr10 trans CNV	+	19
20	chr11 trans CNV	+	10
21	chr10 trans CNV	-	12
22	chr19 trans CNV	-	9
