# Supplementary material for: An integrative characterization of recurrent molecular aberrations in glioblastoma genomes
Source: Nucleic Acids Res. 2013 Jul 31;41(19):8803–21. doi: 10.1093/nar/gkt656 (PMC3799430; doi:10.1093/nar/gkt656)
Supplement: Supplementary Data [file supp_gkt656_nar-00272-n-2013-File002.zip › Yeang_GBM_NAR_suppl_rerevision_Tab1.csv]

TCGA GBM data included in analysis.
type center platform
mRNA expression	Broad Institute	Affymetrix HT Human Genome U133 Array
mRNA expression	University of North Carolina Agilent 244K Custom Gene Expression G4502A
CNV Harvard Medical School Agilent Human Genome CGH Microarray 244A
CNV Memorial Sloan-Kettering Cancer Center Agilent Human Genome CGH Microarray 244A
mutation Broad Institute Applied Biosystems Sequence data
mutation Washington University in St Louis Applied Biosystems Sequence data
mutation Baylor College of Medicine Applied Biosystems Sequence data
methylation	Johns Hopkins	Illumina DNA Methylation
SNP	Broad Institute	Affymetrix Genome-Wide Human SNP Array
SNP	Hudson Alpha	Illumina 550K Infinium HumanHap550 SNP Chip
microRNA expression	University of North Carolina	Agilent Human miRNA Microarray Rel12.0
