# Supplementary material for: An integrative characterization of recurrent molecular aberrations in glioblastoma genomes
Source: Nucleic Acids Res. 2013 Jul 31;41(19):8803–21. doi: 10.1093/nar/gkt656 (PMC3799430; doi:10.1093/nar/gkt656)
Supplement: Supplementary Data [file supp_gkt656_nar-00272-n-2013-File002.zip › Yeang_GBM_NAR_suppl_rerevision_Tab2.csv]

Identities of genes	microRNAs and samples in the TCGA GBM data.
22697 genes in the joint TCGA GBM data:
NCRNA00115
FLJ22639
LOC643837
FAM41C
FLJ39609
SAMD11
NOC2L
FAM72D
KLHL17
PLEKHN1
C1ORF170
HES4
G1P2
ISG15
AGRN
C1ORF159
TTLL10
TNFRSF18
TNFRSF4
SDF4
B3GALT6
FAM132A
C1QDC2
UBE2J2
SCNN1D
ACAP3
CPSF3L
GLTPD1
TAS1R3
DVL1
CENTB5
MXRA8
MMP23B
PUSL1
AURKAIP1
CCNL2
LOC148413
MRPL20
VWA1
ATAD3C
ATAD3B
ATAD3A
C1ORF70
SSU72
MIB2
MMP23A
CDC2L1
CDC2L2
SLC35E2
RP11-345P4.4
NADK
GNB1
CALML6
TMEM52
KIAA1751
LOC339457
C1ORF222
GABRD
PRKCZ
SKI
C1ORF86
MORN1
RER1
PEX10
PLCH2
PANK4
HES5
TNFRSF14
C1ORF93
MMEL1
ARPM2
ACTRT2
FLJ42875
PRDM16
ARHGEF16
MEGF6
TPRG1L
WDR8
TP73
FAM79A
KIAA0495
CCDC27
LOC388588
LRRC47
KIAA0562
DFFB
C1ORF174
AJAP1
NPHP4
KCNAB2
CHD5
RPL22
RNF207
FLJ46380
ICMT
C1ORF188
MGC40168
C1ORF211
GPR153
ACOT7
HES2
ESPN
TNFRSF25
PLEKHG5
NOL9
TAS1R1
ZBTB48
KLHL21
HKR3
PHF13
THAP3
DNAJC11
CAMTA1
VAMP3
PER3
UTS2
TNFRSF9
PARK7
ERRFI1
DKFZP566H0824
SLC45A1
RERE
ENO1
CA6
SLC2A7
SLC2A5
GPR157
LOC440558
H6PD
SPSB1
MGC4399
SLC25A33
BMSC-MCP
TMEM201
RP13-15M17.2
PIK3CD
CLSTN1
FLJ16126
CTNNBIP1
LZIC
NMNAT1
RBP7
UBE4B
KIF1B
PGD
APITD1
CORT
DFFA
PEX14
CASZ1
C1ORF127
TARDBP
MASP2
SRM
EXOSC10
MTOR
FRAP1
ANGPTL7
UBIAD1
PTCHD2
FBXO2
FBXO44
FBXO6
MAD2L2
C1ORF187
AGTRAP
MTHFR
C1ORF167
CLCN6
NPPA
NPPB
KIAA2013
PLOD1
MFN2
IIP45
MIIP
TNFRSF8
TNFRSF1B
VPS13D
DHRS3
AADACL4
AADACL3
C1ORF158
PRAMEF12
PRAMEF1
PRAMEF11
HNRNPCL1
PRAMEF2
PRAMEF10
PRAMEF8
PRAMEF18
PRAMEF16
PRAMEF13
LRRC38
PDPN
PRDM2
KIAA1026
KAZ
FLJ43806
C1ORF126
RP1-21O18.1
TMEM51
FHAD1
ELA2A
ELA2B
EFHD2
CTRC
CELA2A
CELA2B
CASP9
DNAJC16
AGMAT
DDI2
RSC1A1
PLEKHM2
SLC25A34
FBLIM1
SPEN
C1ORF117
ZBTB17
C1ORF64
HSPB7
CLCNKA
CLCNKB
FAM131C
EPHA2
ARHGEF19
C1ORF89
FBXO42
SPATA21
C1ORF144
RP11-430L17.1
NECAP2
CROCCL2
KIAA1922
NBPF1
CROCCL1
ESPNP
MSTP9
CROCC
MFAP2
ATP13A2
SDHB
PADI2
PADI1
PADI3
PADI6
PADI4
RCC2
ARHGEF10L
ACTL8
IGSF21
KLHDC7A
PAX7
TAS1R2
ALDH4A1
IFFO2
ZUBR1
UBR4
C1ORF33
AFAR3
RBAF600
KIAA0090
MRTO4
AKR7L
AKR7A3
AKR7A2
PQLC2
CAPZB
C1ORF151
NBL1
HTR6
TMCO4
RNF186
OTUD3
PLA2G2E
PLA2G2A
UBXD3
PLA2G5
PLA2G2D
PLA2G2F
PLA2G2C
FLJ32784
UBXN10
VWA5B1
C1ORF166
CAMK2N1
MUL1
FAM43B
CDA
PINK1
DDOST
KIF17
SH2D5
HP1BP3
EIF4G3
ECE1
NBPF3
ALPL
RAP1GAP
RAP1GA1
USP48
LDLRAD2
HSPG2
ELA3B
ELA3A
CELA3B
CELA3A
HSPC157
CDC42
WNT4
ZBTB40
EPHA8
C1QA
C1QC
C1QB
EPHB2
AOF2
KDM1A
KDM1
LUZP1
HNRPR
HTR1D
DDEFL1
HNRNPR
ZNF436
LOC148898
C1ORF213
TCEA3
ASAP3
E2F2
ID3
MDS2
RPL11
TCEB3
C1ORF128
LYPLA2
GALE
HMGCL
FUCA1
SFRS13A
CNR2
hCG_2003956
PNRC2
FUSIP1
MYOM3
IL22RA1
IL28RA
NPAL3
GRHL3
C1ORF201
DSCR1L2
NIPAL3
C1ORF130
RCAN3
SRRM1
CLIC4
RUNX3
SYF2
C1ORF63
RHD
TMEM50A
RHCE
TMEM57
LDLRAP1
MAN1C1
FLJ32206
SEPN1
LOC646471
FAM54B
C1ORF135
PAQR7
STMN1
PAFAH2
EXTL1
SLC30A2
TRIM63
UBXD5
PDIK1L
FLJ38020
GRRP1
ZNF593
CNKSR1
CATSPER4
CCDC21
SH3BGRL3
UBXN11
CD52
AIM1L
ZNF683
LIN28
DHDDS
HMGN2
RPS6KA1
ATPBD1B
ARID1A
GPATC3
PIGV
LOC388610
ZDHHC18
SFN
GPN2
GPATCH3
NR0B2
NUDC
C1ORF172
TRNP1
FAM46B
SLC9A1
C1ORF160
CD164L2
WDTC1
TMEM222
SYTL1
MAP3K6
FCN3
GPR3
WASF2
AHDC1
FGR
IFI6
G1P3
FAM76A
STX12
PPP1R8
C1ORF38
RPA2
SMPDL3B
XKR8
EYA3
PTAFR
DNAJC8
ATPIF1
SESN2
MED18
PHACTR4
TRSPAP1
SNHG3
RCC1
TRNAU1AP
SNHG12
RAB42
TAF12
GMEB1
YTHDF2
OPRD1
EPB41
TMEM200B
TTMB
SFRS4
MECR
PTPRU
MATN1
LOC100129196
LAPTM5
SDC3
PUM1
FAM77C
WDR57
NKAIN1
SNRNP40
ZCCHC17
FABP3
SERINC2
TINAGL1
HCRTR1
PEF1
COL16A1
BAI2
SPOCD1
PTP4A2
KHDRBS1
TMEM39B
KPNA6
EIF3S2
C1ORF90
TXLNA
CCDC28B
IQCC
C1ORF91
EIF3I
MTMR9L
FAM167B
LCK
HDAC1
MARCKSL1
TSSK3
BSDC1
ZBTB8
ZBTB8A
SYNC1
ZBTB8OS
RBBP4
SYNC
KIAA1522
YARS
S100PBP
IBRDC3
FNDC5
HPCA
TMEM54
RNF19B
AK2
ADC
TRIM62
FLJ25476
KIAA0509
ZNF362
A3GALT2
PHC2
ZNF31
ZSCAN20
CSMD2
HMGB4
C1ORF94
LOC113444
GJB5
GJB4
GJB3
GJA4
C1ORF212
DLGAP3
LOC100130633
ZMYM6
ZMYM1
SFPQ
ZMYM4
KIAA0319L
NCDN
TFAP2E
PSMB2
FLJ38984
C1ORF216
CLSPN
EIF2C4
EIF2C1
EIF2C3
RPRC1
TEKT2
ADPRHL2
COL8A2
TRAPPC3
MAP7D1
THRAP3
C1ORF113
FAM176B
STK40
LSM10
C1ORF102
MRPS15
CSF3R
GRIK3
ZC3H12A
MEAF6
C1ORF149
SNIP1
DNALI1
GNL2
RSPO1
C1ORF109
CDCA8
EPHA10
MANEAL
YRDC
C1ORF122
MTF1
INPP5B
SF3A3
FHL3
UTP11L
POU3F1
RRAGC
MYCBP
GJA9
RHBDL2
C1ORF108
AKIRIN1
NDUFS5
MACF1
KIAA0754
BMP8A
PABPC4
HEYL
NT5C1A
HPCAL4
PPIE
BMP8B
OXCT2
TRIT1
MYCL1
MFSD2A
MFSD2
CAP1
PPT1
RLF
TMCO2
ZMPSTE24
SMAP1L
COL9A2
SMAP2
C1ORF176
ZNF643
ZNF642
DEM1
ZNF684
RIMS3
LOC100130557
NFYC
KCNQ4
CITED4
CTPS
SLFNL1
FLJ23878
SCMH1
EDN2
HIVEP3
GUCA2B
GUCA2A
FOXJ3
FAM80A
RIMKLA
ZMYND12
PPCS
FLJ20972
CCDC30
PPIH
YBX1
CLDN19
LEPRE1
C1ORF50
CCDC23
ERMAP
ZNF691
SLC2A1
FAM183A
EBNA1BP2
WDR65
TMEM125
C1ORF210
MGC52423
C1ORF84
TIE1
MPL
CDC20
ELOVL1
MED8
KIAA0467
HYI
PTPRF
JMJD2A
KDM4A
ST3GAL3
ARTN
IPO13
DPH2
ATP6V0B
B4GALT2
CCDC24
SLC6A9
KLF17
PRNPIP
DMAP1
ERI3
C1ORF164
RNF220
MGC33556
TMEM53
C1ORF228
VMD2L2
KIF2C
RPS8
BEST4
PLK3
BTBD19
PTCH2
EIF2B3
HECTD3
UROD
ZSWIM5
GLOXD1
LOC400752
HPDL
MUTYH
TOE1
TESK2
MMACHC
PRDX1
AKR1A1
NASP
CCDC17
GPBP1L1
TMEM69
IPP
MAST2
PIK3R3
TSPAN1
POMGNT1
C1ORF190
RAD54L
LRRC41
UQCRH
NSUN4
FAAH
FLJ32011
DMBX1
KNCN
MKNK1
MOBKL2C
ATPAF1
C1ORF223
KIAA0494
CYP4B1
CYP4Z2P
CYP4A11
CYP4X1
CYP4Z1
CYP4A22
PDZK1IP1
TAL1
STIL
CMPK
CMPK1
FOXE3
MGC12982
FOXD2
LOC388630
SKINTL
SLC5A9
SPATA6
AGBL4
BEND5
C1ORF165
ELAVL4
FAF1
CDKN2C
C1ORF185
RNF11
TTC39A
C1ORF34
EPS15
OSBPL9
NRD1
RAB3B
TXNDC12
KTI12
BTF3L4
ZFYVE9
CC2D1B
ORC1L
PRPF38A
ZCCHC11
MGC52498
GPX7
FAM159A
C1ORF163
ZYG11B
ZYG11A
ECHDC2
SCP2
PODN
SLC1A7
CPT2
C1ORF123
MAGOH
LRP8
FLJ40434
DMRTB1
GLIS1
TMEM48
YIPF1
C1ORF41
DIO1
HSPB11
LRRC42
LDLRAD1
TMEM59
C1ORF83
LOC606495
CDCP2
CYB5RL
MRPL37
SSBP3
ACOT11
FAM151A
C1ORF179
C1ORF175
TTC4
PARS2
TTC22
C1ORF177
DHCR24
TMEM61
BSND
PCSK9
USP24
FLJ45337
PPAP2B
PRKAA2
C1ORF168
C8A
C8B
DAB1
OMA1
TACSTD2
MYSM1
JUN
FLJ10986
FGGY
HOOK1
CYP2J2
C1ORF87
NFIA
KIAA0485
MGC34796
TM2D1
INADL
ANKRD38
N58524
ECAT11
L1TD1
KANK4
USP1
DOCK7
ANGPTL3
ATG4C
FOXD3
ALG6
ITGB3BP
KIAA1799
EFCAB7
PGM1
ROR1
UBE2U
CACHD1
RAVER2
JAK1
BPA-1
AK3L1
DNAJC6
LEPR
LEPROT
PDE4B
SGIP1
TCTEX1D1
INSL5
WDR78
MIER1
SLC35D1
C1ORF141
IL23R
IL12RB2
SERBP1
GADD45A
GNG12
DIRAS3
GPR177
RPE65
DEPDC1
LRRC7
PIN1L
LRRC40
SFRS11
ANKRD13C
HHLA3
CTH
PTGER3
ZNF265
ZRANB2
NEGR1
KRT8P21
LRRC44
FPGT
TNNI3K
C1ORF173
CRYZ
C1ORF171
TYW3
LHX8
SLC44A5
ACADM
RABGGTB
MSH4
ASB17
ST6GALNAC3
ST6GALNAC5
PIGK
AK5
ZZZ3
USP33
FAM73A
C1ORF118
NEXN
FUBP1
DNAJB4
GIPC2
MGC27382
PTGFR
IFI44L
IFI44
ELTD1
LPHN2
U80773
TTLL7
PRKACB
SAMD13
DNASE2B
BXDC5
GNG5
SPATA1
CTBS
C1ORF180
SSX2IP
EDG7
LPAR3
MCOLN2
MCOLN3
LOC646626
WDR63
SYDE2
C1ORF52
BCL10
DDAH1
CYR61
C1ORF181
ZNHIT6
COL24A1
ODF2L
CLCA2
CLCA1
CLCA4
CLCA3
CLCA3P
SH3GLB1
SEP15
40071
HS2ST1
LOC339524
LMO4
PKN2
GTF2B
CCBL2
RBMXL1
GBP3
GBP1
GBP2
GBP7
GBP4
GBP5
GBP6
LOC400759
LRRC8B
LRRC8C
LRRC8D
ZNF326
BARHL2
ZNF644
SEC63D1
HFM1
CDC7
HSP90B3P
TGFBR3
BRDT
ABHD7
EPHX4
BTBD8
C1ORF146
KIAA1107
GLMN
C1ORF82
RPAP2
GFI1
EVI5
RPL5
FAM69A
MTF2
TMED5
CCDC18
DR1
FNBP1L
BCAR3
DNTTIP2
GCLM
ABCA4
ARHGAP29
ABCD3
F3
SLC44A3
CNN3
ALG14
TMEM56
RWDD3
PTBP2
DPYD
FLJ35409
SNX7
PAP2D
LPPR5
LOC100129620
LPPR4
PALMD
FRRS1
AGL
SLC35A3
HIAT1
SASS6
CCDC76
LRRC39
DBT
RTCD1
CDC14A
GPR88
VCAM1
EXTL2
SLC30A7
DPH5
EDG1
S1PR1
OLFM3
COL11A1
RNPC3
AMY2A
AMY2B
LOC648740
AMY1A
LOC100129138
PRMT6
NTNG1
VAV3
SLC25A24
NBPF4
FAM102B
C1ORF59
PRPF38B
FNDC7
STXBP3
AKNAD1
C1ORF62
LOC642864
GPSM2
CLCC1
WDR47
TAF13
TMEM167B
C1ORF194
KIAA1324
SARS
CELSR2
PSRC1
MYBPHL
SORT1
PSMA5
SYPL2
ATXN7L2
CYB561D1
AMIGO1
GPR61
GNAI3
GNAT2
AMPD2
GSTM4
GSTM2
GSTM1
GSTM5
GSTM3
EPS8L3
CSF1
AHCYL1
FAM40A
ALX3
UBL4B
SLC6A17
KCNC4
RBM15
SLC16A4
HBXIP
PROK1
CYMP
KCNA10
KCNA2
KCNA3
CD53
C1ORF103
TMEM77
DRAM2
CEPT1
DENND2D
CHI3L2
RP11-165H20.1
CHIA
C1ORF88
OVGP1
WDR77
ATP5F1
C1ORF162
ADORA3
RAP1A
C1ORF183
DDX20
KCND3
CTTNBP2NL
WNT2B
ST7L
CAPZA1
FLJ36116
MOV10
RHOC
PPM1J
FAM19A3
SLC16A1
AFARP1
LRIG2
MAGI3
PHTF1
RSBN1
C1ORF178
PTPN22
BCL2L15
AP4B1
DCLRE1B
HIPK1
OLFML3
SYT6
TRIM33
BCAS2
DENND2C
AMPD1
SIKE
NRAS
CSDE1
SIKE1
SYCP1
TSHB
TSPAN2
NGFB
NGF
VANGL1
CASQ2
NHLH2
SLC22A15
C1ORF161
ATP1A1
C1ORF203
CD58
IGSF3
C1ORF137
GAPDHL9
CD2
PTGFRN
IGSF2
TTF2
TRIM45
VTCN1
MAN1A2
FAM46C
GDAP2
WDR3
SPAG17
TBX15
WARS2
HAO2
HSD3B2
HSD3B1
ZNF697
PHGDH
HMGCS2
REG4
ADAM30
NOTCH2
FCGR1B
SRGAP2P1
LOC644433
U79301
ANKRD34
NUDT17
ZNF364
LOC728875
C1ORF152
NBPF9
LOC653513
NBPF11
PDE4DIP
SEC22B
NOTCH2NL
NBPF10
HFE2
TXNIP
POLR3GL
ANKRD34A
LIX1L
RBM8A
PEX11B
ITGA10
ANKRD35
PIAS3
POLR3C
RNF115
CD160
PDZK1
GPR89A
NBPF8
LOC728989
PRKAB2
PDIA3P
FMO5
CHD1L
BCL9
ACP6
GJA5
GJA8
FAM108A2
FLJ39739
PPIAL4A
ZA20D1
NBPF15
VPS45A
NBPF16
KIAA0460
LOC645166
TARSL1
LOC388692
LOC728855
MGC29891
FCGR1A
HIST2H3D
HIST2H4A
HIST2H4B
HIST2H3A
HIST2H3C
HIST2H2AA4
HIST2H2AA
PIK4CB
HIST2H2AA3
HIST2H4
HIST2H2BE
HIST2H2AC
HIST2H2AB
BOLA1
SV2A
SF3B4
MTMR11
OTUD7B
VPS45
PLEKHO1
ANP32E
CA14
APH1A
C1ORF54
C1ORF51
MRPS21
PRPF3
RPRD2
TARS2
ECM1
TSRC1
ADAMTSL4
MCL1
ENSA
TCHHL1
GOLPH3L
HORMAD1
CTSS
HRNR
CTSK
ARNT
SETDB1
LASS2
ANXA9
FAM63A
PRUNE
BNIPL
C1ORF56
CDC42SE1
MLLT11
C1ORF42
GABPB2
SEMA6C
TNFAIP8L2
LYSMD1
SCNM1
TMOD4
VPS72
PIP5K1A
PSMD4
ZNF687
PI4KB
C1ORF45
RFX5
SELENBP1
PSMB4
POGZ
CGN
TUFT1
SNX27
TNRC4
C1ORF230
MRPL9
OAZ3
TDRKH
LINGO4
RORC
THEM5
THEM4
S100A7L1
S100A10
S100A11
TCHH
RPTN
SNAPAP
FLG
CRNN
LCE5A
CRCT1
LCE3E
LCE3D
LCE3C
LCE3B
LCE3A
C1ORF46
LCE2D
LCE2C
LCE2B
LCE2A
LCE4A
C1ORF68
LCE1F
LCE1E
LCE1D
LCE1C
LCE1B
LCE1A
SMCP
IVL
SPRR4
SPRR1A
SPRR3
SPRR1B
SPRR2D
SPRR2A
SPRR2B
SPRR2E
SPRR2F
SPRR2C
SPRR2G
LELP1
LOR
PGLYRP3
PGLYRP4
S100A9
S100A12
S100A8
S100A7A
S100A7
S100A6
S100A5
S100A4
S100A3
S100A2
S100A16
S100A14
S100A13
S100A1
C1ORF77
SNAPIN
ILF2
NPR1
C1ORF60
INTS3
SLC27A3
GATAD2B
DENND4B
CRTC2
SLC39A1
CREB3L4
JTB
RAB13
RPS27
NUP210L
TPM3
C1ORF43
UBAP2L
HAX1
AQP10
ATP8B2
IL6R
SHE
TDRD10
UBE2Q1
CHRNB2
ADAR
MAPBPIP
KCNN3
KIAA0446
PMVK
PBXIP1
PYGO2
SHC1
CKS1B
FLAD1
LENEP
ZBTB7B
DCST2
DCST1
ADAM15
EFNA4
EFNA3
EFNA1
RAG1AP1
DPM3
GPATC4
KRTCAP2
TRIM46
MUC1
THBS3
MTX1
GBAP
GBA
FAM189B
C1ORF2
SCAMP3
CLK2
HCN3
PKLR
FDPS
C1ORF104
RUSC1
ASH1L
POU5F1P4
LOC645676
MSTO1
FLJ16478
YY1AP1
DAP3
GON4L
GON4
SYT11
RIT1
KIAA0907
RLN3R2
RXFP4
ARHGEF2
SSR2
UBQLN4
ROBLD3
RAB25
MEX3A
LMNA
SEMA4A
SLC25A44
PMF1
BGLAP
PAQR6
SMG5
TMEM79
C1ORF85
VHLL
CCT3
C1ORF182
RHBG
C1ORF61
MEF2D
IQGAP3
APOA1BP
GPATCH4
HAPLN2
BCAN
NES
CRABP2
ISG20L2
C1ORF66
MRPL24
HDGF
PRCC
SH2D2A
INSRR
NTRK1
PEAR1
C1ORF92
ARHGEF11
ETV3L
ETV3
OR6K6
OR6N2
FCRL5
FCRL4
FCRL3
IGSF4B
FCRL2
FCRL1
CD5L
KIRREL
CD1D
CD1A
CD1C
CD1B
FCRL6
CD1E
OR10T2
OR10K2
OR10K1
OR10R2
OR6Y1
OR6P1
OR10Z1
SPTA1
OR6K2
OR6K3
OR6N1
MNDA
PYHIN1
VANGL2
IFI16
AIM2
CADM3
DARC
FCER1A
OR10J3
OR10J1
OR10J5
APCS
KARCA1
CRP
DUSP23
SLAMF8
C1ORF204
CCDC19
TAGLN2
IGSF9
SLAMF9
PIGM
KCNJ10
KCNJ9
IGSF8
ATP1A2
ATP1A4
FCRLM1
FCRLM2
CASQ1
PEA15
DCAF8
WDR42A
PEX19
COPA
SUMO1P3
NCSTN
NHLH1
SLAMF6
CD84
SLAMF1
CD48
SLAMF7
LY9
CD244
ITLN1
ITLN2
F11R
TSTD1
USF1
ARHGAP30
PVRL4
KLHDC9
PFDN2
NIT1
DEDD
UFC1
USP21
PPOX
B4GALT3
ADAMTS4
NDUFS2
FCER1G
APOA2
TOMM40L
NR1I3
PCP4L1
MPZ
SDHC
C1ORF192
FCGR2A
HSPA6
FCGR3A
FCGR2C
FCGR3B
FCGR2B
FCRLA
FCRLB
DUSP12
ATF6
CDCA1
OLFML2B
NOS1AP
C1ORF111
C1ORF226
SH2D1B
UHMK1
UAP1
DDR2
HSD17B7
C1ORF110
RGS4
RGS5
NUF2
LRRC52
FAM78B
PBX1
LMX1A
C1ORF32
RXRG
LOC400794
MGST3
ALDH9A1
TMCO1
UCK2
SAC
LOC116123
FMO9P
POGK
TADA1L
ILDR2
MAEL
GPA33
DUSP27
POU2F1
CD247
CD3Z
CREG1
RCSD1
MPZL1
ADCY10
BRP44
DCAF6
IQWD1
GPR161
TIPRL
SFT2D2
ANKRD36BL1
TBX19
XCL2
XCL1
DPT
MGC4473
SCYL1BP1
ATP1B1
NME7
BLZF1
C1ORF114
SLC19A2
F5
SELP
SELL
SELE
C1ORF156
C1ORF112
SCYL3
KIFAP3
BAT2D1
KIAA0859
GORAB
PRRX1
C1ORF129
FMO3
FMO6P
FMO2
FMO1
FMO4
BAT2L2
MYOC
VAMP4
METTL13
DNM3
LOC646870
C1ORF155
C1ORF105
PIGC
C1ORF9
FASLG
TNFSF18
TNFSF4
PRDX6
SLC9A11
ANKRD45
KLHL20
CENPL
DARS2
GAS5
SNORD81
SNORD47
ZBTB37
SERPINC1
RC3H1
RABGAP1L
GPR52
CACYBP
MRPS14
TNN
KIAA0040
TNR
ASTN
RFWD2
LZTR2
PAPPA2
ASTN1
FLJ44005
FLJ35530
FAM5B
SEC16B
LOC730102
RASAL2
C1ORF76
C1ORF49
QSCN6
RALGPS2
ANGPTL1
FAM20B
TOR3A
ABL2
SOAT1
C1ORF125
NPHS2
TDRD5
FAM163A
TOR1AIP2
TOR1AIP1
CEP350
QSOX1
FLJ23867
LHX4
ACBD6
ZNF648
XPR1
C1ORF120
KIAA1614
RGSL2
STX6
MR1
IER5
CACNA1E
DKFZP564C196
GLUL
TEDDM1
RGSL1
C1ORF19
RNASEL
RGS16
LOC284648
RGS8
NPL
DHX9
C1ORF14
KRT18P28
LAMC1
LAMC2
NMNAT2
C1ORF24
SMG7
NCF2
ARPC5
RGL1
APOBEC4
GLT25D2
TSEN15
C1ORF21
EDEM3
C1ORF22
FAM129A
RNF2
C1ORF25
C1ORF26
IVNS1ABP
HMCN1
C1ORF99
PRG4
TPR
C1ORF27
OCLM
PDC
PTGS2
PLA2G4A
FAM5C
RGS21
RGS18
RGS1
RGS13
RGS2
UCHL5
TROVE2
GLRX2
CDC73
B3GALT2
FLJ20054
KCNT2
CFH
CFHR3
CFHR1
CFHR4
CFHR2
CFHR5
F13B
ASPM
ZBTB41
CRB1
DENND1B
C1ORF53
LHX9
NEK7
ATP6V1G3
PTPRC
DKFZP434B1231
NR5A2
TMEM58
ZNF281
KIF14
DDX59
CAMSAP1L1
OCR1
GPR25
C1ORF106
KIF21B
CACNA1S
TMEM9
IGFN1
JARID1B
PKP1
TNNT2
LAD1
TNNI1
PHLDA3
C1ORF37
CSRP1
RPS10P7
NAV1
IPO9
SHISA4
LMOD1
TIMM17A
RNPEP
C1ORF217
ELF3
GPR37L1
ARL8A
PTPN7
LGR6
UBE2T
PPP1R12B
SYT2
KDM5B
LOC148709
RABIF
KLHL12
ADIPOR1
CYB5R1
TMEM183A
PPFIA4
LRRN5
MYOG
ADORA1
MYBPH
CHI3L1
CHIT1
LOC730227
BTG2
FMOD
PRELP
OPTC
RIPK5
ATP2B4
LAX1
ZC3H11A
SNRPE
C1ORF157
SOX13
ETNK2
REN
KISS1
GOLT1A
PLEKHA6
FLJ32569
PPP1R15B
PIK3C2B
MDM4
LRRN2
NFASC
CNTN2
TMEM81
RBBP5
DSTYK
TMCC2
NUAK2
KLHDC8A
LEMD1
PCTK3
MFSD4
ELK4
SLC45A3
NUCKS1
RAB7L1
SLC41A1
PM20D1
SLC26A9
FAM72A
LOC148696
AVPR1B
C1ORF186
CTSE
SRGAP2
IKBKE
RASSF5
LGTN
DYRK3
MAPKAPK2
IL10
IL19
IL20
IL24
FAIM3
PIGR
FCAMR
C1ORF116
YOD1
PFKFB2
C4BPB
C4BPA
CD55
CR2
CR1
CR1L
CD46
C1ORF132
CD34
PLXNA2
LOC642587
CAMK1G
LAMB3
G0S2
HSD11B1
TRAF3IP3
C1ORF74
IRF6
C1ORF36
C1ORF107
SYT14
C1ORF133
SERTAD4
HHAT
KCNH1
C1ORF75
SNFT
C1ORF48
LOC149643
FLVCR
RCOR3
FLJ12505
TRAF5
C1ORF97
SLC30A1
NEK2
LPGAT1
INTS7
C1ORF73
DTL
PPP2R5A
TMEM206
NENF
ATF3
FAM71A
BATF3
NSL1
TATDN3
LQK1
FLVCR1
VASH2
ANGEL2
RPS6KC1
PROX1
SMYD2
PTPN14
CENPF
KCNK2
KCTD3
USH2A
GPATC2
ESRRG
CGI-115
GPATCH2
LOC128153
SPATA17
RRP15
TGFB2
LYPLAL1
HLX1
SLC30A10
EPRS
BPNT1
IARS2
RAB3GAP2
AURKAPS1
MARK1
C1ORF115
MOSC2
[truncated: 21,756 more rows]
