# Supplementary material for: An integrative characterization of recurrent molecular aberrations in glioblastoma genomes
Source: Nucleic Acids Res. 2013 Jul 31;41(19):8803–21. doi: 10.1093/nar/gkt656 (PMC3799430; doi:10.1093/nar/gkt656)
Supplement: Supplementary Data [file supp_gkt656_nar-00272-n-2013-File002.zip › Yeang_GBM_NAR_suppl_rerevision_Tab3.csv]

External datasets of central nervous system tumors used for validation tests.
GEO ID	description # genes # samples	reference PMID
GSE16011	gliomas	14852	284	19920198
GSE21420	pediatric high-grade gliomas	16833	38	21138945
GSE2223	glial brain tumors	12676	54	16204036
GSE33331	ependymomas	16805	26	17265049
GSE4271	high-grade gliomas	12017	100	16530701
GSE4290	gliomas	18265	180	16616334
GSE4412	gliomas	12017	170	15374961
GSE7696	glioblastoma	17122	84	18565887
