# Supplementary material for: An integrative characterization of recurrent molecular aberrations in glioblastoma genomes
Source: Nucleic Acids Res. 2013 Jul 31;41(19):8803–21. doi: 10.1093/nar/gkt656 (PMC3799430; doi:10.1093/nar/gkt656)
Supplement: Supplementary Data [file supp_gkt656_nar-00272-n-2013-File002.zip › Yeang_GBM_NAR_suppl_rerevision_Tab4.csv]

Threshold values for incorporating associations in the models.
level	type	log odds ratio	p-value	correlation coefficient
1	cis-acting segment CNV	2.0	0.1	0.3
1	mutation 1.0	0.1	0.3
1	DNA methylation	1.0	0.1	0.3
1	cis-acting SNP	7.0	1e-5	0.4
2	trans-acting segment CNV	2.0	0.05	0.3
2	mutation 1.0 0.1	0.2
2	DNA methylation	2.0	0.05	0.3
2	trans-acting SNP	5.0	1e-3	0.3
3	trans-acting segment CNV	2.0	0.05	0.3
3	DNA methylation	2.0	0.05	0.3
4	microRNA	5.0	1e-4	0.4
-	joint model relative to marginal model	1.0	0.1	-
