# Supplementary material for: An integrative characterization of recurrent molecular aberrations in glioblastoma genomes
Source: Nucleic Acids Res. 2013 Jul 31;41(19):8803–21. doi: 10.1093/nar/gkt656 (PMC3799430; doi:10.1093/nar/gkt656)
Supplement: Supplementary Data [file supp_gkt656_nar-00272-n-2013-File002.zip › Yeang_GBM_NAR_suppl_rerevision_Tab5.csv]

The number and fraction of mRNA expressions explained by each type of effectors, and the number and fraction of each type of effectors present in association modules.
type	# explained	% explained	# effectors	% effectors
cis-acting CNV	3510	15.46%	24	100%
trans-acting CNV	4742	20.89%	7	29.17%
mutation 4866	21.44%	3	5.66%
DNA methylation	5968	26.29%	8	0.91%
microRNA	6331	27.89%	72	8.81%
