# Supplementary material for: An integrative characterization of recurrent molecular aberrations in glioblastoma genomes
Source: Nucleic Acids Res. 2013 Jul 31;41(19):8803–21. doi: 10.1093/nar/gkt656 (PMC3799430; doi:10.1093/nar/gkt656)
Supplement: Supplementary Data [file supp_gkt656_nar-00272-n-2013-File002.zip › Yeang_GBM_NAR_suppl_rerevision_Tab6.csv]

Prognostic powers of association modules in 4 datasets. Group p-values measure deviations of Cox regression coefficient distributions from the background distributions. Median Cox coefficients and p-values report the Cox regression coefficients and p-values of the median passenger expression profiles.
module index	TCGA group pval	TCGA median Cox coeff	TCGA median Cox pval	GSE16011 group pval	GSE16011 median Cox coeff	GSE16011 median Cox pval	GSE4412 group pval	GSE4412 median Cox coeff	GSE4412 median Cox pval	GSE7696 group pval	GSE7696 median Cox coeff	GSE7696 median Cox pval
1	5.9683e-45	0.8594	2.0399e-02	8.0881e-32	1.2365	2.9643e-04	6.7864e-18	0.469	2.2615e-01	4.1887e-17	-0.6748	4.1097e-01
2	7.5631e-243	1.6853	1.1388e-05	1.3779e-176	2.9551	0.0000e+00	6.1628e-93	2.5102	1.3845e-05	7.1710e-61	1.1963	8.7123e-02
3	4.7513e-50	-0.9318	2.1679e-02	1.3343e-07	-0.7291	4.6431e-02	5.1827e-04	1.2411	9.0300e-02	9.1383e-01	-0.0272	9.7088e-01
4	8.0763e-50	-1.1678	4.7723e-03	2.3543e-86	-2.4335	3.8747e-14	1.8393e-64	-1.1677	9.3363e-03	6.5515e-05	-0.5051	5.6441e-01
5	7.3832e-03	0.2022	7.3334e-01	1.1040e-13	1.9963	1.1532e-07	8.0797e-02	0.1831	7.1428e-01	9.7697e-02	-0.4548	6.7270e-01
6	8.6571e-01	-0.2415	5.8600e-01	1.6339e-01	-0.8573	1.1158e-02	6.9381e-01	-0.2963	7.3036e-01	9.6905e-01	-0.9924	2.7295e-01
7	8.3990e-04	0.0642	9.1199e-01	3.6844e-01	-0.2575	4.9574e-01	1.9137e-02	-0.4229	3.6125e-01	1.1459e-07	1.0473	2.9059e-01
8	9.2130e-02	-0.0889	8.5802e-01	9.3507e-02	0.1907	5.8341e-01	3.9013e-01	0.3796	7.0500e-01	7.2745e-01	-0.7598	4.0443e-01
9	1.3164e-03	0.6417	2.2688e-01	8.7989e-03	0.6861	6.8480e-02	9.5981e-01	-0.2801	5.2901e-01	8.1481e-01	0.1533	8.5757e-01
10	2.8017e-01	-0.3435	4.5348e-01	1.2553e-03	-1.3266	9.6675e-05	5.1002e-07	-0.29	5.0528e-01	8.8620e-03	-0.5161	4.7137e-01
11	3.8655e-50	1.3364	9.3032e-03	9.2740e-46	2.9218	3.5527e-14	2.4432e-05	1.3436	6.0071e-02	1.1338e-34	1.8964	5.1179e-02
12	2.3163e-09	-2.094	3.6864e-05	9.4978e-05	-1.5524	3.1421e-07	6.6953e-07	-1.0956	7.3293e-03	1.6678e-05	-2.1508	2.4964e-02
13	2.3166e-02	-1.1112	6.9134e-02	3.0138e-07	-1.6085	7.0435e-05	1.3576e-07	-0.7153	1.2309e-01	1.2432e-12	-2.4768	2.9278e-02
14	2.2804e-43	-1.7498	8.8631e-05	2.9498e-51	-4.0245	0.0000e+00	1.4214e-23	-1.4844	5.4590e-04	1.2896e-44	-2.7032	1.8582e-03
15	2.0312e-12	1.4447	1.0772e-02	2.5399e-01	-0.3793	3.4350e-01	2.0595e-01	0.3407	4.6061e-01	2.2934e-01	0.4134	6.8296e-01
16	1.4429e-01	0.0442	9.3392e-01	3.2003e-01	-0.9539	1.8323e-02	3.8241e-05	-0.8336	7.8480e-02	8.9402e-11	1.7439	7.0295e-02
17	2.4980e-01	-0.2001	6.9276e-01	1.3439e-10	-1.6331	1.0275e-06	2.3741e-05	-1.2421	1.4415e-01	2.0023e-01	0.2843	7.4564e-01
18	1.3688e-01	-0.4669	3.5457e-01	2.5602e-02	-0.7769	3.4444e-02	1.0952e-11	-0.4247	3.7458e-01	1.7055e-02	-0.5362	5.4228e-01
19	5.5403e-01	-0.4006	4.5002e-01	8.0006e-02	0.1189	7.4975e-01	1.1574e-02	0.6372	1.8772e-01	1.3329e-02	-0.7339	4.6644e-01
20	2.6131e-07	-1.0885	2.6800e-02	2.6153e-03	-0.7637	1.4868e-02	1.5701e-03	-0.0765	8.7647e-01	7.9456e-05	-0.8391	2.9049e-01
21	1.6114e-01	-0.9087	1.0871e-01	4.0519e-01	-1.1213	8.0351e-04	1.1962e-01	0.5197	2.6180e-01	2.0851e-01	-1.5829	1.0842e-01
22	1.7859e-01	-0.393	3.7629e-01	9.1405e-03	0.2203	4.4079e-01	2.4613e-02	-0.4844	2.5251e-01	2.9691e-01	-0.5365	5.5561e-01
23	1.1322e-02	-0.2195	6.5287e-01	8.0754e-38	2.1003	1.3086e-07	2.7033e-02	-0.0264	9.5021e-01	2.0102e-05	0.4817	5.7153e-01
24	1.1285e-01	-0.2838	5.7439e-01	2.4498e-01	-0.1421	7.3799e-01	5.4098e-01	0.5349	5.7566e-01	9.0026e-06	0.9184	3.2415e-01
25	9.5061e-02	0.0147	9.7547e-01	2.8718e-01	0.4595	1.9325e-01	3.7161e-01	-0.1091	9.1319e-01	3.9423e-02	0.7094	4.5886e-01
26	3.9132e-15	-1.6219	1.4370e-03	1.7380e-05	-1.2595	1.8000e-04	1.4032e-01	0.0852	8.3664e-01	4.9357e-01	-0.0841	9.1695e-01
27	3.2975e-01	-0.4401	3.1773e-01	3.7358e-02	-1.2665	9.2374e-07	4.6566e-02	-1.5003	1.2815e-02	8.5097e-01	-0.0551	9.3969e-01
28	2.4535e-02	-0.3612	2.1305e-01	1.2678e-01	-0.2665	2.2341e-01	7.3120e-02	0.7471	1.2800e-01	8.7963e-02	-0.5169	2.9058e-01
29	4.6599e-33	1.0758	2.0483e-03	4.4216e-24	3.3186	0.0000e+00	2.1879e-03	1.4297	2.9250e-02	2.0536e-19	2.1349	4.1173e-03
30	3.5338e-03	-0.5603	2.0010e-01	2.8918e-03	-2.7791	1.7648e-11	2.0433e-02	-0.8522	2.1072e-01	1.1249e-06	-1.8929	1.9925e-02
31	8.0668e-06	1.1607	1.9996e-03	4.5734e-09	2.7747	0.0000e+00	1.0352e-04	1.9831	9.9631e-04	1.2834e-02	0.7986	2.2240e-01
32	3.8703e-05	0.4048	3.8021e-01	7.0397e-10	2.7491	2.3844e-10	5.7609e-01	0.3807	6.6666e-01	7.8444e-10	2.1518	3.3770e-02
33	2.3773e-05	0.6364	5.1980e-02	1.1167e-07	2.5114	1.1102e-16	8.0206e-04	1.8915	5.7465e-04	8.8408e-05	1.4568	2.1339e-02
34	1.7275e-04	-1.2251	2.7175e-03	3.8042e-03	-2.8975	5.1736e-14	2.5372e-02	-0.7443	2.6167e-01	4.9891e-04	-1.769	2.7208e-02
35	8.9940e-02	-0.2776	5.6654e-01	3.7263e-09	1.3601	1.5452e-03	9.4809e-02	0.1661	6.9401e-01	1.6315e-09	1.2741	1.6972e-01
36	7.4845e-04	-0.8119	7.2456e-02	9.4930e-12	-3.6068	1.1102e-16	1.3141e-02	-0.6884	3.5711e-01	1.8867e-16	-2.2414	1.5503e-02
37	5.9741e-01	-0.1939	6.4441e-01	5.6872e-02	1.2794	1.1953e-03	9.6467e-01	0.8878	2.2332e-01	1.3431e-02	1.3053	1.0516e-01
38	8.5653e-01	-0.2979	4.9642e-01	4.8120e-01	-0.4401	3.2615e-01	1.8399e-01	0.8602	3.8638e-01	9.1128e-04	-2.1349	2.3848e-02
39	1.5030e-02	-1.0808	2.7784e-02	3.1064e-01	-0.9451	4.4972e-03	9.0322e-01	0.3544	6.1992e-01	1.3256e-01	-1.0338	2.3289e-01
40	2.3584e-07	0.8573	2.7585e-02	2.8509e-08	2.2863	4.7539e-11	3.2140e-02	1.196	8.6652e-02	1.3120e-08	2.0861	8.8823e-03
41	1.2323e-24	1.2361	9.4567e-04	2.5868e-24	2.9279	0.0000e+00	8.6574e-10	1.446	2.1921e-04	4.6551e-07	0.7538	2.8082e-01
42	1.1700e-23	0.9136	7.5748e-03	2.0951e-26	1.8744	1.7120e-10	7.0462e-29	2.489	3.5857e-05	5.2136e-01	-0.1063	8.7679e-01
43	6.4529e-09	1.0603	1.4028e-02	8.2312e-10	2.3393	5.5511e-16	1.0954e-11	2.7295	1.6543e-06	4.9123e-03	0.5185	3.8496e-01
44	2.0239e-04	0.4254	1.9308e-01	6.5738e-03	1.4829	1.2148e-07	7.7508e-02	0.9087	1.3127e-01	7.1722e-02	-1.4791	8.0073e-02
45	1.1608e-01	-0.0794	8.2841e-01	1.2834e-01	-1.2138	3.6599e-04	4.8311e-03	-2.5099	6.8681e-04	8.2834e-01	-0.3872	6.1631e-01
