# Supplementary material for: An integrative characterization of recurrent molecular aberrations in glioblastoma genomes
Source: Nucleic Acids Res. 2013 Jul 31;41(19):8803–21. doi: 10.1093/nar/gkt656 (PMC3799430; doi:10.1093/nar/gkt656)
Supplement: Supplementary Data [file supp_gkt656_nar-00272-n-2013-File002.zip › Yeang_GBM_NAR_suppl_rerevision_Tab7.csv]

Cox regression coefficients and p-values of mesenchymal genes in module 2.
gene	TCGA coeff	TCGA pval	GSE16011 coeff	GSE16011 pval	GSE4412 coeff	GSE4412 pval	GSE7696 coeff GSE7696 pval
PLA2G5	1.1607		4.0e-4	1.9109	0	1.4657	7.6e-3	0.4274	0.4724
FAM20C	0.7138		0.016	-	-	-	- 0.3201	0.3975
SERPINE1	0.6789	8.8e-3	1.6536	3.10e-14	1.0753	3.8e-3	0.2358	0.5615
TAGLN	0.6564	9.5e-3	1.3334	1.99e-9	0.7564		0.045	0.1960	0.6385
MYL9	0.6110	0.019	1.0200	1.51e-6	1.0853		3.8e-3	0.2858	0.4616
LIF	0.8840	2.7e-3	1.5062	1.74e-11	1.0759	5.2e-3	0.3835	0.2866
TIMP1	0.9182	3.0e-4	1.8825	0	1.4552	2.0e-4	0.2063	0.5710
