# Supplementary material for: An integrative characterization of recurrent molecular aberrations in glioblastoma genomes
Source: Nucleic Acids Res. 2013 Jul 31;41(19):8803–21. doi: 10.1093/nar/gkt656 (PMC3799430; doi:10.1093/nar/gkt656)
Supplement: Supplementary Data [file supp_gkt656_nar-00272-n-2013-File002.zip › Yeang_GBM_NAR_suppl_rerevision_Tab8.csv]

Overlap of four transcriptional subtypes with the binary classes separated by the median target gene expression of each module. The numbers with low and high expression levels are separated by /.
modind	cutoff	classical	neural	proneural	mesenchymal
1	0.486179	60/3	13/30	42/20	3/71
2	0.546503	36/27	30/13	62/0	6/68
3	0.892683	63/0	41/2	61/1	74/0
4	0.507584	21/42	18/25	2/60	73/1
5	0.549316	58/5	25/18	38/24	57/17
6	0.457167	12/51	13/30	15/47	47/27
7	0.597498	61/2	39/4	33/29	68/6
8	0.405438	14/49	1/42	11/51	25/49
9	0.549638	52/11	25/18	52/10	33/41
10	0.706209	62/1	37/6	54/8	74/0
11	0.499989	13/50	17/26	43/19	37/37
12	0.574181	53/10	43/0	22/40	63/11
13	0.608130	62/1	38/5	36/26	66/8
14	0.381262	42/21	2/41	8/54	5/69
15	0.394100	0/63	3/40	30/32	13/61
16	0.531189	46/17	24/19	28/34	54/20
17	0.503753	13/50	16/27	33/29	44/30
18	0.445574	3/60	10/33	30/32	28/46
19	0.408804	5/58	8/35	27/35	13/61
20	0.623265	62/1	38/5	43/19	66/8
21	0.486301	16/47	21/22	22/40	44/30
22	0.702005	60/3	43/0	47/15	72/2
23	0.606598	22/41	41/2	56/6	67/7
24	0.607999	24/39	34/9	60/2	60/14
25	0.588267	62/1	34/9	49/13	41/33
26	0.547906	26/37	36/7	20/42	47/27
27	0.411018	30/33	21/22	17/45	27/47
28	0.785388	59/4	42/1	48/14	70/4
29	0.439882	1/62	6/37	53/9	35/39
30	0.478539	60/3	13/30	8/54	26/48
31	0.381037	3/60	10/33	56/6	4/70
32	0.592020	8/55	42/1	60/2	59/15
33	0.618635	9/54	37/6	60/2	69/5
34	0.621005	63/0	34/9	12/50	66/8
35	0.529313	9/54	32/11	26/36	71/3
36	0.412888	52/11	1/42	1/61	20/54
37	0.656393	21/42	37/6	59/3	74/0
38	0.439024	46/17	20/23	15/47	9/65
39	0.462023	45/18	24/19	4/58	25/49
40	0.504494	9/54	12/31	58/4	42/32
41	0.425951	5/58	30/13	52/10	2/72
42	0.598606	62/1	32/11	61/1	17/57
43	0.531707	35/28	33/10	56/6	5/69
44	0.617746	59/4	22/21	41/21	45/29
45	0.694064	59/4	23/20	47/15	67/7
