# Supplementary material for: An integrative characterization of recurrent molecular aberrations in glioblastoma genomes
Source: Nucleic Acids Res. 2013 Jul 31;41(19):8803–21. doi: 10.1093/nar/gkt656 (PMC3799430; doi:10.1093/nar/gkt656)
Supplement: Supplementary Data [file supp_gkt656_nar-00272-n-2013-File002.zip › Yeang_GBM_NAR_suppl_rerevision_Tab9.csv]

Up and down-regulated modules among samples in the G-CIMP positive phenotype and each of the four transcriptional subtypes.
subclass	down-regulated module	up-regulated module
G-CIMP+	2 11 29 31 32 33 40 41 42 43	4 12 14 34 36 39
Classical	1 30	29 31 41
Neural	32	-
Proneural	2 32 33 40	4
Mesenchymal	4 33 35	1 31 41 43
